# Supplementary material for: eQTL mapping of the 12S globulin cruciferin gene PGCRURSE5 as a novel candidate associated with starch content in potato tubers
Source: Sci Rep. 2020 Oct 13;10:17168. doi: 10.1038/s41598-020-74285-5 (PMC7553954; doi:10.1038/s41598-020-74285-5)
Supplement: Supplementary file 1 — Supplementary Information 1. [file 41598_2020_74285_MOESM1_ESM.xls]

## Sheet: Title page
	eQTL mapping of the 12S globulin cruciferin gene PGCRURSE5 as a novel candidate associated with starch content in potato tubers.
	Dorota Sołtys-Kalina*, Katarzyna Szajko, Emil Stefańczyk, Paulina Smyda-Dajmund, Jadwiga Śliwka, Waldemar Marczewski*
	Plant Breeding and Acclimatization Institute – National Research Institute, Młochów, Platanowa 19, 05-831 Młochów, Poland
	*Corresponding Authors: d.soltys@ihar.edu.pl; w.marczewski@ihar.edu.pl

## Sheet: Supplementary Table S1
Supplementary Table S1. Starch content in tubers of potato 12-3 mapping population in 2012-2014 years
	Year of harvest
	2012	2013	2014	Average
Clone	Starch content [%]
DG 00-683	18.6	23.5	20.3	20.8
DG 08-28/13	11.9	11.8	11.8	11.8
12-3/2	10.8	15.9333	12.3667	13.0333
12-3/3	16.9	17.5	17.2667	17.2222
12-3/4	14	15.2333	15.7667	15
12-3/5	13.3	14.8333	14.4333	14.1889
12-3/7	14.5	15.9333	14.2333	14.8889
12-3/8	17.9	17.8	17.5	17.7333
12-3/9	16	14.6333	17	15.8778
12-3/10	16.1	16.5	12.7	15.1
12-3/11	17.9	17.4	18.5333	17.9444
12-3/12	19.5	18.2	20.5667	19.4222
12-3/13	13.7	15.1667	15.0667	14.6444
12-3/14	14.5	16.8	14.1	15.1333
12-3/15	19.2	15.9	16.8667	17.3222
12-3/16	19.1	16.85	15.0667	17.0056
12-3/17	14.9	14.0667	15.1667	14.7111
12-3/18	16.7	17.85	15.7667	16.7722
12-3/19	18.6	18.6333	17.9	18.3778
12-3/20	14	13.6667	16.2	14.6222
12-3/21	17.5	17.4	17.2	17.3667
12-3/22	16.2	16.2	16.2333	16.2111
12-3/23	15.6	18.7333	18.2	17.5111
12-3/24	15.6	15.6333	15	15.4111
12-3/25	17.5	17	16.2333	16.9111
12-3/26	14.4	13.1667	14.1	13.8889
12-3/27	18.8	17.9	17.1667	17.9556
12-3/28	15.9	14.8	16.8	15.8333
12-3/29	13.3	16.4333	16.3	15.3444
12-3/30	14.2	16.1667	16.4333	15.6
12-3/31	19	20.2333	19.6	19.6111
12-3/32	17.7	17.8	24.9	20.1333
12-3/33	14	15.4333	15.0667	14.8333
12-3/35	16.3	16.9	18.9	17.3667
12-3/36	13.2	14.4	14.1667	13.9222
12-3/37	21.7	24.7	19.1	21.8333
12-3/38	12.8	14.8	15.9333	14.5111
12-3/39	16	14.5	18.1667	16.2222
12-3/40	17.5	19.8667	19.7333	19.0333
12-3/42	19	19.7667	19.8	19.5222
12-3/43	16.6	17.8333	17.9667	17.4667
12-3/44	15.1	14.9333	14.7667	14.9333
12-3/45	16.4	16.6	17.7333	16.9111
12-3/46	15.7	19.0333	17.1667	17.3
12-3/47	13.2	15.5667	15.9	14.8889
12-3/48	13.7	15.3667	16	15.0222
12-3/49	17.1	15.2	18.1667	16.8222
12-3/50	17.1	15.7333	17.8667	16.9
12-3/51	15.9	18.2	17.5667	17.2222
12-3/52	18.2	19.4333	18.0333	18.5556
12-3/53	17.5	16.4	18.2	17.3667
12-3/54	19.2	19.8333	18.5667	19.2
12-3/55	18.1	17.7667	18.2	18.0222
12-3/56	18.5	18.2	17.1667	17.9556
12-3/57	12.8	12.1333	14.8333	13.2556
12-3/58	18.4	17.6333	18.5	18.1778
12-3/59	17	14.4667	17.3667	16.2778
12-3/60	17.9	17.7667	17.4667	17.7111
12-3/61	14	14.4333	16.5	14.9778
12-3/62	13.9	14.1333	15.5	14.5111
12-3/63	13.7	15.8	17.9	15.8
12-3/64	15	14.4667	15.9667	15.1444
12-3/65	15.7	15.0333	14.6	15.1111
12-3/66	14.5	20.9	15	16.8
12-3/67	18.3	20.8667	17.1	18.7556
12-3/68	13.5	16.6333	13.8	14.6444
12-3/69	13.7	19.2	16.3	16.4
12-3/70	16.8	17.8333	15.4667	16.7
12-3/71	12.6	11.6333	10.4667	11.5667
12-3/73	14.1	14.8	15.7	14.8667
12-3/74	16.8	13.0667	17.4333	15.7667
12-3/75	19.1	19.0333	19.8	19.3111
12-3/76	16.8	17.1	16.4	16.7667
12-3/77	16.4	16.5	16.1	16.3333
12-3/78	17.6	17.5	17.8333	17.6444
12-3/79	16.1	16.65	18.5	17.0833
12-3/80	13.4	14.2667	16.1	14.5889
12-3/81	15.2	18.1	17.8	17.0333
12-3/83	14.3	14.0333	13.4667	13.9333
12-3/84	17.9	18.5667	19.0333	18.5
12-3/85	17	18.7	19.9	18.5333
12-3/86	18.3	19.8	18.3667	18.8222
12-3/87	16.1	17.0333	16.1333	16.4222
12-3/88	15.3	16.3667	17.0667	16.2444
12-3/89	17.5	18.1	16.4333	17.3444
12-3/90	12.6	15.8	14.6	14.3333
12-3/91	13.2	12.7667	12.9333	12.9667
12-3/92	17	17.8	18.0333	17.6111
12-3/93	10.5	14.5	12.5	12.5
12-3/94	19.8	19.8	20.6	20.0667
12-3/96	14.6	14.9	15.6333	15.0444
12-3/97	12.7	14.15	12.6667	13.1722
12-3/99	9.9	13.0333	13	11.9778
12-3/100	17.3	16.1333	15.1333	16.1889
12-3/101	16.7	17.9333	18.1	17.5778
12-3/102	15.3	17.5667	17.3	16.7222
12-3/103	12	12.9	13.8333	12.9111
12-3/104	14.1	13.4333	14.0333	13.8556
12-3/105	15.1	17.8667	18.5333	17.1667
12-3/106	13	14.2333	14.8667	14.0333
12-3/107	15.6	16.5333	16.2	16.1111
12-3/108	15	14.8667	14.1667	14.6778
12-3/109	14.3	15.9333	14.1333	14.7889
12-3/110	12.7	14.1	13.1333	13.3111
12-3/111	13.1	14.2667	14.8	14.0556
12-3/112	16.4	19.6667	15.9333	17.3333
12-3/113	12.6	13.5667	16.0667	14.0778
12-3/114	19.1	19.8333	18.6	19.1778
12-3/115	12.4	16.2333	13.9	14.1778
12-3/116	14.4	13.8667	13.9	14.0556
12-3/117	12.2	15.0333	14.1667	13.8
12-3/118	19	18.0333	16.3333	17.7889
12-3/119	16.9	15.2	14.9333	15.6778
12-3/120	13.5	13.8	14.4	13.9
12-3/121	13.7	15.1	14.7333	14.5111
12-3/122	21.1	20.9	18.2	20.0667
12-3/123	15.4	15.6667	14.8	15.2889
12-3/125	14.1	12.9333	14.2	13.7444
12-3/126	15.2	18.8333	15.8667	16.6333
12-3/127	14.6	14.2	13.9667	14.2556
12-3/128	13.8	15.1333	16.4	15.1111
12-3/129	12.1	14.7333	14.6333	13.8222
12-3/130	13.8	12.6667	13.6333	13.3667
12-3/132	14.5	17.9333	16.3667	16.2667
12-3/133	12.9	14.7667	14.1333	13.9333
12-3/134	14.2	16.4	15.1	15.2333
12-3/135	14.7	14.7	13.9333	14.4444
12-3/136	17	17.8	17	17.2667
12-3/137	12.4	15.15	12.7667	13.4389
12-3/138	16.6	16.5667	16.0333	16.4
12-3/139	15	16.9	15.4667	15.7889
12-3/140	15.8	16.8333	18.4	17.0111
12-3/141	14.6	15.9	15.2333	15.2444
12-3/142	12.2	15.5	14.8333	14.1778
12-3/143	17.6	19.4	18.9	18.6333
12-3/144	12	13.7	16.8	14.1667
12-3/145	12.3	15.4667	14.5333	14.1
12-3/146	15.8	16.6	18.0333	16.8111
12-3/147	12.8	16.2	15.1333	14.7111
12-3/149	14.7	17.1667	14.8	15.5556
12-3/150	14.5	17.9333	19.2333	17.2222
12-3/151	15.4	20.45	17.1333	17.6611
12-3/152	20.6	19.4	18.7667	19.5889
12-3/153	15.6	17.9	17.5667	17.0222
12-3/156	15.3	16.3	16.0333	15.8778
12-3/157	10.1	12.7	14.2	12.3333
12-3/158	17	19.3333	19.7333	18.6889
12-3/160	11.2	13.8667	14.9333	13.3333
12-3/161	15.9	16.1667	16.0333	16.0333
12-3/162	15.6	15.0667	17.3333	16
12-3/163	12.8	16.1	15.9667	14.9556
12-3/164	15.4	19.2	18.5	17.7
12-3/165	10.8	16.8	13.5	13.7
12-3/166	14.8	18.9333	18.2333	17.3222
12-3/167	14	14.6667	14.0667	14.2444
12-3/168	15.5	13.5	15.2	14.7333
12-3/169	11.7	14.0333	14.9333	13.5556
12-3/170	20.4	22.6	23.6333	22.2111
12-3/171	13.4	13.6	16.2333	14.4111
12-3/173	13.5	15.3	12.7333	13.8444
12-3/174	12.3	19.2	17.8	16.4333
12-3/175	10.5	12.6333	12.3333	11.8222
12-3/176	13.8	14.0667	15.1	14.3222
12-3/178	13.6	12.6333	13.2	13.1444
12-3/179	13	18.6667	18.0333	16.5667
12-3/180	15.6	14.8333	16.9667	15.8
12-3/181	16	15.7667	18.4	16.7222
12-3/182	14.2	17.9	16.3333	16.1444
12-3/183	14	15.5667	13.2667	14.2778
12-3/184	13.9	17.4333	16.9333	16.0889
12-3/185	14.4	14.5667	15.2333	14.7333
12-3/186	16.1	19.2667	16.8333	17.4
12-3/187	15.7	19.4	16.35	17.15
12-3/188	12.1	14.7333	13.6667	13.5
12-3/189	11.7	14.95	13.9333	13.5278
12-3/190	17.5	20.4667	17.3667	18.4444
12-3/194	15.8	15.9	16.1667	15.9556

## Sheet: Supplementary Table S2
Supplementary Table S2. Quality Control from Trimmomatic software (FASTQ – Illumina Phred+33) for paired-end samples H1, H2, L1,L2 used in RNA-seq experiment
Bulk*	H1				H2
Repetition	A		B		A		B
Paired-end	1	1’	2	2’	1	1’	2	2’
Total sequences	32020899	32020899	28655769	28655769	35761431	35761431	33722816	33722816
Sequence length	31-100	32-100	30-100	30-100	30-100	32-100	31-100	33-100
%GC	41	41	42	42	42	42	41	42
%AT	59	59	58	58	58	58	59	58
%Q20	100	100	100	100	100	100	100	100
%Q30	98.69	96.79	98.87	96.98	98.94 8	96.62	98.81	97.29
	L1				L2
Repetition	A		B		A		B
Paired-end	1	1’	2	2’	1	1’	2	2’
Total sequences	40560118	40560118	34656536	34656536	40490455	40490455	38479949	38479949
Sequence length	30-100	30-100	30-100	35-100	30-100	34-100	30-100	30-100
%GC	42	42	42	42	42	42	42	43
%AT	58	58	58	58	58	58	58	57
%Q20	100	100	100	100	100	100	100	100
%Q30	98.91	97.08	98.94	97.02	98.92	96.78	98.93	96.62
*Bulks in GEO database (accession GSE153031) are named as follow: 1A, 1B=H1; 2A,2B=H2; 3A, 3B=L1; 4A, 4B=L2
Total Sequences - A count of the total number of sequences processed.
Sequence length - Provides the length of the shortest and longest sequence in the set.
%GC - The overall %GC of all bases in all sequences.
%AT - The overall %AT of all bases in all sequences.
%Q20 - Ratio of bases that have phred quality score of over 20.
%Q30 - Ratio of bases that have phred quality score of over 30.

## Sheet: Supplementary Table S4
Supplementary Table S4. Primer sequences used in semiquantitative RT-PCR
Marker	Accession in GenBank	Primer sequences (5’-3’)	Product size (bp)	Number of cycles	Tm (°C)
UnCh835	XM_006366186.2	f-AGCACCATCGTCTCATTATC	189	38	55
		r-AAATGACCAAGTGCACCTAC
PGCRURSE5	MT091974	f-ACTCAATTCCTCCTTCATCAGC	205	36	50
		r-TTGGAATGTGGTGCTGTACT
9-DES	MT091972	f-TGGTTTCCCTATAATTAGCGCG	230	38	50
		r-ACCAAGAGTGTCAGTTTGTCG
IRL	MT091973	f-TTTTGAGATAGAGCCATCGT	206	38	50
		r-CCCGTCTCTGATGACATAGT
R1B-23	MT091975	f-ACTCATGACACTTTTGCGATTCT	234	38	55
		r-ACAACAACGAGGACTCAAACC
ANR	MT091976	f-AACAAATGCACTAGCACACA	225	36	50
		r- CTTGTTGGAGGAACAACACT
Pat3-k1	XM_015305961.1	f-GGCACTAATTCAGAGTTTGC	228	36	50
		r-CACAGAAGCATCATCAAATG
MLP34	MT091971	f- TGATTGGGGTACTGTTGGCT	166	38	50
		r- AGTTGCTTTGAAGGCCTTGT
WAT1	XM_015307567.1	f-CAGGACAAGCTAAGTTTTGG	143	38	50
		r-GTTGGAATTGACATCTTTGC
Unch865	MT091978	f-ACATGCCGAACCAACTTGTG	222	37	60
		r-TCTCTGTCGTGAACCAACC
SWEET12-like	MT091977	f-TGGAGACTAGAAGAAAGGCGT	153	38	60
		r-TCTTCTTAGCTCCAGTGCCA
UnCh838	XR_001472978.1	f-TCCTTTAGTCCAGTGGGCAG	168	38	55
		r-GCCTAATATAACTGCCTTCCTCA
GST	XM_006366714.2	f-CCTATCCACAAGAAAATCCCTGT	156	38	55
		r-GTCACCCCAGAACCTAGCTT
PI-2	XM_015310527.1	f-TATGCCCACGTTCAGAAGGA	185	37	55
		r-CGGGGACACTTTGAATAGGC
ECERIFERUM 3-like	MT091979	f-CCTTGACAGCTGCAGTGATC	219	38	55
		r-TGCAATTTGTCACTTGAACCAG

## Sheet: Supplementary Table S5
Supplementary Table S5. Primer sequences used in DNA marker development
	PGSC/NCBI Accession	Primer sequences (5’-3’)	Product size (bp)	Tm (°C)	Marker assay
UnCh835	PGSC0003DMG400021882	f-GGTACGAGAGGCGAATTGAA	̴1000	50	HpaII
		r-ATCCAGCCAAAGTCACAAGG
PGCRURSE5	PGSC0003DMG400023764	f-TCACAATTGGACATACAAATTACAAGTACTA	1587	55	HpaII
		r-AATATCGATGGATTTGATATTGTCATC
9-DES	PGSC0003DMG400025158	f-CAAAATCAACATGGCACCAG	677	55	TaiI
		r- TCCCCACGAGAAAAAGAATG
IRL	PGSC0003DMG400003691	f-GGAAGAATATGCTGCTTCAC	554	60	DpnII
		r- ATCTTGCTTCTTCCAAATCA
R1B-23	PGSC0003DMG400019732	f-ACTCATGACACTTTTGCGATTCT	234	55	SCAR marker
		r-ACAACAACGAGGACTCAAACC
ANR	MT091976	f-AACAAATGCACTAGCACACA	225	55	XapI
		r- CTTGTTGGAGGAACAACACT
Pat3-k1	XM_015305961.1	f-GGCACTAATTCAGAGTTTGC	̴1100	60	MboII
		r-CACAGAAGCATCATCAAATG
MLP34	MT091971	f- TGATTGGGGTACTGTTGGCT	̴730	55	Bsp119I
		r- AGTTGCTTTGAAGGCCTTGT

## Sheet: Supplementary Table S6
Supplementary Table S6. Primer sequences used in RT-qPCR
Marker	Accession in GenBank	Primer sequences (5’-3’)	Product size (bp)	Tm (°C)
UnCh835	XM_006366186.2	f-AGCACCATCGTCTCATTATC	189	60
		r-AAATGACCAAGTGCACCTAC
PGCRURSE5	MT091974	f-ACTCAATTCCTCCTTCATCAG	205	65
		r-TTGGAATGTGGTGCTGTACT
9-DES	MT091972	f- TCGCCCACCAGTACCTTTAC	275	60
		r- CCAAATCTTTGCCTGGACAT
AGPaseS-a1334	X61187	f-TCATGATGGGAGCAGACTCCTACC	137	68
		r-CTTTCCTATCTTTGCGTTCTTGT
IRL	MT091973	f-TTTTGAGATAGAGCCATCGT	206	60
		r-CCCGTCTCTGATGACATAGT
R1B-23	MT091975	f-GGCAAATGTCACAGTTAAGGC	181	66
		r-TATTCCCCATTCCATCCGCG
ANR	MT091976	f-AACAAATGCACTAGCACACA	225	60
		r- CTTGTTGGAGGAACAACACT
Pat3-k1	XM_015305961.1	f-GGCACTAATTCAGAGTTTGC	228	66
		r-CACAGAAGCATCATCAAATG
MLP34	MT091971	f- TGATTGGGGTACTGTTGGCT	166	60
		r- AGTTGCTTTGAAGGCCTTGT
WAT1	XM_015307567.1	f- CAGGACAAGCTAAGTTTTGG	143	60
		r- GTTGGAATTGACATCTTTGC
Unch865	MT091978	f-ACATGCCGAACCAACTTGTG	223	65
		r- TCTCTGTCGTGAACCCAACC

## Sheet: Supplementary Table S7
Supplementary Table S7. Genetic map constructed using diploid potato population 12-3 (Śliwka J. et al. 2016. Theoretical and Applied Genetics. 121 (1): 131-140, doi:10.1007/s00122-015-2615-9) amended with 9 candidate gene loci for high tuber starch content
Nr	Group	Position (cM)	Locus
1	I	0.000	pPt-536705
2	I	0.481	pPt-535988
3	I	9.020	pPt-472949
4	I	9.172	pPt-651386
5	I	14.419	pPt-656788
6	I	15.504	pPt-471181
7	I	18.892	pPt-652540
8	I	18.972	pPt-651665
9	I	19.092	pPt-471660
10	I	19.196	pPt-456582
11	I	19.289	pPt-657261
12	I	19.344	pPt-654526
13	I	19.469	pPt-539549
14	I	19.518	pPt-538838
15	I	19.676	pPt-652653
16	I	20.981	pPt-654922
17	I	21.525	pPt-652151
18	I	21.555	pPt-652488
19	I	21.976	pPt-559356
20	I	22.028	pPt-657099
21	I	22.043	pPt-650819
22	I	22.074	pPt-651369
23	I	22.083	pPt-650843
24	I	22.400	CP100
25	I	22.517	pPt-651777
26	I	22.696	pPt-652532
27	I	23.629	pPt-655243
28	I	23.986	pPt-655267
29	I	24.378	UnCh835
30	I	24.445	pPt-538264
31	I	24.766	pPt-458959
32	I	24.818	pPt-458291
33	I	25.172	Aamylaza
34	I	25.201	pPt-473198
35	I	25.353	pPt-471402
36	I	25.586	pPt-657186
37	I	25.615	pPt-656477
38	I	25.622	pPt-471542
39	I	25.756	pPt-559154
40	I	26.015	pPt-472452
41	I	26.032	toPt-437611
42	I	26.172	pPt-473809
43	I	26.176	pPt-650366
44	I	26.184	pPt-457291
45	I	26.188	pPt-540365
46	I	26.192	pPt-651221
47	I	26.200	pPt-456737
48	I	26.213	pPt-456649
49	I	26.271	pPt-537731
50	I	26.577	pPt-473803
51	I	26.710	pPt-472703
52	I	26.739	pPt-651602
53	I	26.748	pPt-458558
54	I	26.749	pPt-458363
55	I	26.759	pPt-652249
56	I	26.874	pPt-538424
57	I	27.142	pPt-473928
58	I	27.148	pPt-456784
59	I	27.163	pPt-471530
60	I	27.345	pPt-538890
61	I	27.648	pPt-457322
62	I	27.677	pPt-457708
63	I	27.690	pPt-472226
64	I	27.706	pPt-652836
65	I	27.828	pPt-471648
66	I	28.434	pPt-652383
67	I	28.450	pPt-472389
68	I	28.451	pPt-538302
69	I	28.453	pPt-652802
70	I	28.470	pPt-654213
71	I	28.503	pPt-650101
72	I	28.506	pPt-651539
73	I	28.604	pPt-655060
74	I	28.617	pPt-537757
75	I	28.635	pPt-656762
76	I	28.642	pPt-655709
77	I	29.711	pPt-657398
78	I	30.424	pPt-539384
79	I	31.426	pPt-534108
80	I	31.438	pPt-472804
81	I	31.455	pPt-472805
82	I	31.456	pPt-459313
83	I	31.466	pPt-535700
84	I	31.830	pPt-473527
85	I	31.849	pPt-535430
86	I	33.892	pPt-536962
87	I	35.710	pPt-650060
88	I	36.572	pPt-458648
89	I	37.497	pPt-539852
90	I	39.992	pPt-459005
91	I	45.168	pPt-538127
92	I	48.354	pPt-651001
93	I	48.707	pPt-651529
94	I	48.976	pPt-534735
95	I	49.306	pPt-456719
96	I	49.492	pPt-471497
97	I	49.707	pPt-471757
98	I	51.347	pPt-650950
99	I	57.399	pPt-535462
100	I	58.110	pPt-459054
101	I	59.871	pPt-456584
102	I	59.895	pPt-652738
103	I	60.114	pPt-651611
104	I	60.734	pPt-538200
105	I	60.979	pPt-540422
106	I	61.047	pPt-559125
107	I	61.200	pPt-558990
108	I	61.225	pPt-538325
109	I	61.253	pPt-471360
110	I	61.326	toPt-439058
111	I	62.509	capPt-672722
112	I	62.611	capPt-672988
113	I	62.667	capPt-673196
114	I	63.067	capPt-673966
115	I	66.506	pPt-657164
116	I	66.716	pPt-558970
117	I	68.161	pPt-473819
118	I	68.764	pPt-652635
119	I	69.783	pPt-540103
120	I	69.791	pPt-471199
121	I	69.795	pPt-536631
122	I	71.150	pPt-472882
123	I	71.333	pPt-536916
124	I	71.663	pPt-657518
125	I	72.417	pPt-655746
126	I	72.454	pPt-650842
127	I	72.466	pPt-473623
128	I	72.643	pPt-533796
129	I	72.647	pPt-458312
130	I	72.900	pPt-650108
131	I	72.945	pPt-655579
132	I	73.603	pPt-458341
133	I	74.515	pPt-456728
134	I	74.645	pPt-650006
135	I	74.660	pPt-472129
136	I	75.060	toPt-440213
137	I	75.418	pPt-537507
138	I	75.770	pPt-650278
139	I	75.807	pPt-651192
140	I	75.918	pPt-457703
141	I	75.949	pPt-456573
142	I	75.959	pPt-534618
143	I	75.996	pPt-472331
144	I	76.083	pPt-559620
145	I	76.583	pPt-533988
146	I	76.924	pPt-457275
147	I	76.929	pPt-534734
148	I	78.220	pPt-472697
149	I	78.936	pPt-471438
150	I	78.940	pPt-472090
151	I	79.285	pPt-654389
152	I	79.413	pPt-535315
153	I	79.607	pPt-538312
154	I	79.968	pPt-654743
155	I	80.207	pPt-458889
156	I	80.405	CruciferX1
157	I	80.656	pPt-536041
158	I	80.969	pPt-473531
159	I	81.026	pPt-457903
160	I	81.124	pPt-538316
161	I	81.151	pPt-651339
162	I	81.161	pPt-654732
163	I	81.214	pPt-538427
164	I	81.241	pPt-535622
165	I	81.242	pPt-473795
166	I	81.314	pPt-472450
167	I	81.655	pPt-538211
168	I	81.661	pPt-472661
169	I	81.665	pPt-472656
170	I	81.931	pPt-651527
171	I	82.005	pPt-457260
172	I	82.149	pPt-457463
173	I	82.180	pPt-656167
174	I	82.540	pPt-653975
175	I	82.542	pPt-654960
176	I	82.830	pPt-559324
177	I	83.032	pPt-538418
178	I	83.116	pPt-651337
179	I	83.144	pPt-535008
180	I	83.285	pPt-552401
181	I	83.322	pPt-536171
182	I	83.367	pPt-537487
183	I	83.367	toPt-437458
184	I	83.402	pPt-471906
185	I	83.464	pPt-470711
186	I	83.475	pPt-651463
187	I	83.694	pPt-552365
188	I	84.081	toPt-440651
189	I	84.182	pPt-471232
190	I	84.212	pPt-654897
191	I	84.332	pPt-471128
192	I	85.040	pPt-537170
193	I	85.300	pPt-651084
194	I	86.042	pPt-538221
195	I	86.989	pPt-471427
196	I	87.314	toPt-437350
197	I	87.916	pPt-651581
198	I	88.065	pPt-534262
199	I	88.687	pPt-652860
200	I	89.561	pPt-536855
201	I	89.765	pPt-540335
202	I	89.801	pPt-552169
203	I	91.058	9-dVES
204	I	93.266	pPt-539598
205	I	94.040	pPt-534579
206	I	94.097	pPt-537760
207	I	95.563	pPt-533618
208	I	97.097	pPt-471612
209	I	97.133	pPt-535507
210	I	97.148	pPt-458207
211	I	97.155	pPt-473963
212	I	97.238	pPt-458357
213	I	99.283	pPt-535812
214	I	99.376	pPt-536893
215	I	99.575	AGP2S
216	I	100.825	pPt-535624
217	I	101.410	pPt-538189
218	I	101.422	pPt-457498
219	I	101.433	pPt-651359
220	I	101.443	pPt-538947
221	I	101.463	pPt-456586
222	I	101.490	pPt-657135
223	I	101.525	pPt-650955
224	I	101.582	pPt-471781
225	I	101.750	pPt-656434
226	I	101.790	pPt-656045
227	I	101.972	pPt-539866
228	I	102.209	pPt-656109
229	I	102.610	pPt-654697
230	I	102.675	pPt-655149
231	I	103.168	pPt-654727
232	I	104.522	pPt-458410
233	I	105.953	pPt-458015
234	II	0.000	pPt-537217
235	II	2.056	pPt-473736
236	II	3.295	pPt-539201
237	II	3.539	pPt-535148
238	II	4.412	pPt-538588
239	II	4.435	pPt-538758
240	II	4.466	pPt-538401
241	II	4.492	pPt-536998
242	II	8.391	toPt-438515
243	II	8.398	pPt-538708
244	II	9.308	toPt-438310
245	II	13.332	pPt-458627
246	II	13.495	toPt-437055
247	II	14.713	pPt-536858
248	II	15.192	pPt-539725
249	II	15.193	pPt-539701
250	II	15.210	pPt-652500
251	II	15.225	pPt-538350
252	II	15.239	pPt-459203
253	II	15.254	pPt-655448
254	II	15.255	pPt-539862
255	II	15.278	pPt-655496
256	II	15.285	pPt-535437
257	II	15.663	pPt-539797
258	II	15.926	pPt-537080
259	II	16.095	pPt-471249
260	II	20.049	pPt-536004
261	II	22.792	pPt-654546
262	II	23.881	pPt-540451
263	II	23.906	pPt-649983
264	II	26.389	pPt-540301
265	II	31.523	pPt-653225
266	II	31.550	pPt-649992
267	II	31.755	pPt-537962
268	II	32.002	pPt-651593
269	II	35.074	pPt-471994
270	II	37.187	pPt-473894
271	II	37.379	pPt-472992
272	II	41.128	pPt-457286
273	II	41.298	pPt-457894
274	II	42.213	pPt-650922
275	II	46.084	pPt-471466
276	II	46.851	pPt-535583
277	II	47.033	pPt-471469
278	II	50.755	pPt-473722
279	II	51.400	pPt-470784
280	II	52.062	pPt-651457
281	II	52.302	pPt-539696
282	II	52.473	pPt-457616
283	II	52.703	pPt-552061
284	II	52.743	pPt-473487
285	II	52.817	pPt-474059
286	II	53.227	toPt-441143
287	II	53.877	pPt-540267
288	II	54.488	pPt-552646
289	II	54.728	pPt-653035
290	II	54.734	pPt-559162
291	II	54.749	pPt-539188
292	II	54.793	pPt-534903
293	II	54.793	pPt-656727
294	II	55.143	pPt-539763
295	II	55.601	pPt-650228
296	II	55.646	pPt-458471
297	II	55.646	pPt-472441
298	II	55.739	pPt-651530
299	II	55.926	pPt-534574
300	II	55.930	pPt-652985
301	II	55.933	pPt-656653
302	II	55.937	pPt-655070
303	II	55.946	pPt-471594
304	II	56.018	pPt-656098
305	II	56.033	pPt-552441
306	II	56.229	pPt-458881
307	II	56.566	pPt-655168
308	II	56.581	pPt-537833
309	II	56.581	pPt-651454
310	II	56.787	toPt-438442
311	II	57.358	pPt-655019
312	II	57.676	pPt-471478
313	II	57.909	pPt-539059
314	II	58.783	pPt-471253
315	II	59.460	pPt-471318
316	II	62.521	pPt-471130
317	II	62.524	pPt-655697
318	II	62.573	pPt-654066
319	II	62.588	pPt-653357
320	II	62.638	pPt-656610
321	II	63.321	pPt-459238
322	II	64.777	capPt-674600
323	II	64.974	pPt-473058
324	II	64.993	pPt-539684
325	II	65.010	pPt-537681
326	II	65.120	pPt-537540
327	II	65.157	pPt-538556
328	II	65.293	pPt-657461
329	II	65.319	pPt-535311
330	II	65.330	pPt-458318
331	II	65.335	pPt-533830
332	II	65.346	pPt-538110
333	II	65.388	pPt-535736
334	II	65.428	pPt-534201
335	II	65.495	pPt-534230
336	II	65.642	pPt-457315
337	II	65.647	pPt-472663
338	II	66.168	capPt-674210
339	II	66.892	pPt-457258
340	II	67.190	pPt-458370
341	II	67.999	pPt-472821
342	II	68.091	pPt-473526
343	II	68.114	pPt-472037
344	II	68.599	pPt-471544
345	II	69.460	pPt-457263
346	II	70.244	pPt-472466
347	II	70.281	pPt-457448
348	II	71.316	pPt-651354
349	II	71.348	pPt-456775
350	II	71.507	pPt-552705
351	II	71.515	pPt-533877
352	II	71.525	pPt-536293
353	II	71.600	pPt-538416
354	II	71.655	pPt-536865
355	II	71.882	pPt-552534
356	II	72.771	pPt-652394
357	II	73.405	pPt-459254
358	II	74.058	pPt-458123
359	II	74.240	pPt-536732
360	II	74.451	pPt-535545
361	II	74.647	pPt-539397
362	II	74.714	pPt-456871
363	II	76.306	toPt-438683
364	II	77.329	pPt-535845
365	II	77.886	pPt-536505
366	III	0.000	pPt-456510
367	III	3.209	toPt-437382
368	III	4.560	pPt-552098
369	III	5.338	pPt-535678
370	III	5.357	pPt-472825
371	III	5.404	pPt-472329
372	III	5.407	pPt-471375
373	III	5.418	pPt-654484
374	III	7.048	capPt-672775
375	III	7.250	pPt-538920
376	III	7.703	pPt-656324
377	III	9.323	pPt-456631
378	III	11.495	pPt-457941
379	III	12.449	pPt-474082
380	III	12.920	pPt-559313
381	III	12.925	pPt-652080
382	III	12.948	pPt-656525
383	III	12.977	pPt-472593
384	III	12.980	pPt-656712
385	III	13.001	pPt-655323
386	III	13.094	pPt-457231
387	III	13.237	pPt-472019
388	III	14.231	pPt-536955
389	III	14.438	pPt-539409
390	III	14.515	pPt-651828
391	III	15.164	pPt-471961
392	III	15.249	pPt-540260
393	III	15.438	pPt-456987
394	III	16.403	pPt-540182
395	III	16.690	pPt-471339
396	III	17.130	pPt-457441
397	III	20.163	pPt-471989
398	III	20.228	pPt-471990
399	III	20.300	pPt-472964
400	III	22.660	toPt-437960
401	III	28.693	pPt-552128
402	III	29.147	pPt-540141
403	III	29.624	pPt-655085
404	III	29.682	pPt-459240
405	III	29.777	pPt-536551
406	III	29.819	pPt-536814
407	III	29.899	pPt-653121
408	III	32.517	SnRK1D
409	III	33.258	pPt-471401
410	III	34.126	pPt-457230
411	III	34.178	pPt-458644
412	III	34.202	pPt-472873
413	III	34.219	pPt-472849
414	III	34.233	pPt-472308
415	III	34.248	pPt-656697
416	III	34.415	pPt-653523
417	III	34.447	pPt-472599
418	III	35.091	pPt-654640
419	III	35.749	toPt-437531
420	III	35.789	pPt-473445
421	III	35.850	pPt-538209
422	III	41.748	pPt-471058
423	III	45.987	pPt-472722
424	III	46.609	pPt-539332
425	III	46.744	pPt-457232
426	III	47.875	pPt-552041
427	III	48.314	pPt-473430
428	III	48.613	toPt-440209
429	III	56.444	pPt-539809
430	III	57.213	toPt-437989
431	III	57.756	pPt-657491
432	III	57.971	pPt-473183
433	III	58.138	pPt-651614
434	III	58.626	pPt-473675
435	III	58.672	toPt-437061
436	III	58.773	toPt-440623
437	III	58.908	pPt-473137
438	III	58.954	pPt-473510
439	III	58.964	pPt-653012
440	III	58.975	pPt-473412
441	III	58.992	pPt-651006
442	III	59.007	pPt-533913
443	III	59.025	capPt-673725
444	III	59.034	pPt-538237
445	III	59.035	pPt-458401
446	III	59.039	toPt-438605
447	III	59.040	toPt-438029
448	III	59.051	pPt-539288
449	III	59.054	pPt-653084
450	III	59.088	pPt-552366
451	III	59.277	pPt-473930
452	III	59.304	pPt-456640
453	III	59.309	pPt-655393
454	III	59.510	toPt-437519
455	III	59.749	pPt-539666
456	III	60.123	pPt-655384
457	III	60.297	capPt-672649
458	III	64.130	toPt-437014
459	III	78.270	pPt-538033
460	III	81.226	pPt-471810
461	III	94.416	pPt-458953
462	III	97.383	pPt-539955
463	III	98.113	pPt-472955
464	III	98.151	pPt-459147
465	III	100.093	pPt-458022
466	III	100.781	pPt-458749
467	III	100.812	pPt-559625
468	III	100.844	pPt-652993
469	III	100.913	pPt-559535
470	III	104.468	pPt-651491
471	III	104.514	pPt-651531
472	III	104.618	pPt-654516
473	III	105.953	pPt-471150
474	III	106.138	pPt-473996
475	III	108.500	pPt-652291
476	III	108.526	pPt-652386
477	III	108.541	pPt-657396
478	III	108.570	pPt-654166
479	III	110.495	toPt-436906
480	III	110.595	pPt-471060
481	III	110.600	pPt-654543
482	III	110.760	pPt-459389
483	III	110.770	pPt-652431
484	III	110.771	pPt-472787
485	III	110.778	toPt-437448
486	III	110.829	pPt-537636
487	III	111.139	toPt-440935
488	III	111.583	pPt-650777
489	III	111.584	pPt-472310
490	III	111.595	pPt-651073
491	III	112.759	pPt-655288
492	III	113.813	pPt-471790
493	III	113.815	pPt-651606
494	III	113.850	pPt-650826
495	III	114.477	pPt-650115
496	III	114.653	pPt-654214
497	III	121.266	pPt-540186
498	III	121.523	pPt-536085
499	III	123.430	pPt-534548
500	III	130.533	pPt-656987
501	IV	0.000	pPt-458141
502	IV	0.110	pPt-649958
503	IV	0.372	pPt-656460
504	IV	2.522	pPt-651198
505	IV	3.585	pPt-650769
506	IV	5.939	IsoflavoneRed
507	IV	6.110	pPt-458171
508	IV	7.773	pPt-540321
509	IV	7.799	pPt-457973
510	IV	7.851	pPt-539574
511	IV	7.872	pPt-456750
512	IV	7.877	pPt-458062
513	IV	7.880	pPt-457379
514	IV	7.898	pPt-655705
515	IV	7.936	pPt-538094
516	IV	7.989	pPt-471909
517	IV	8.092	pPt-456716
518	IV	8.830	pPt-651580
519	IV	9.069	toPt-440465
520	IV	9.202	toPt-439845
521	IV	14.740	pPt-459479
522	IV	14.807	pPt-533573
523	IV	14.880	pPt-459367
524	IV	14.880	pPt-536213
525	IV	14.972	pPt-459396
526	IV	23.710	pPt-539966
527	IV	25.855	pPt-656422
528	IV	26.106	toPt-440443
529	IV	26.141	pPt-656994
530	IV	28.969	pPt-458674
531	IV	31.043	pPt-473436
532	IV	32.517	pPt-651063
533	IV	37.780	pPt-472488
534	IV	39.224	pPt-471206
535	IV	39.700	pPt-470682
536	IV	39.853	pPt-652139
537	IV	40.001	pPt-458273
538	IV	40.452	pPt-536391
539	IV	40.590	pPt-656520
540	IV	40.602	pPt-535695
541	IV	41.873	pPt-471170
542	IV	42.765	pPt-471125
543	IV	42.838	pPt-655615
544	IV	42.855	pPt-535623
545	IV	42.937	pPt-457686
546	IV	43.011	pPt-458127
547	IV	43.131	pPt-456886
548	IV	43.131	pPt-539945
549	IV	43.136	pPt-535481
550	IV	43.140	pPt-457099
551	IV	43.150	pPt-473830
552	IV	43.151	pPt-539703
553	IV	43.156	pPt-457739
554	IV	43.260	pPt-536644
555	IV	44.868	pPt-539002
556	IV	45.087	pPt-650432
557	IV	45.165	pPt-472425
558	IV	45.364	pPt-458366
559	IV	45.415	pPt-539804
560	IV	46.130	pPt-473558
561	IV	48.019	LbR1B
562	IV	48.727	pPt-538529
563	IV	48.850	toPt-437279
564	IV	49.498	pPt-540355
565	IV	49.633	pPt-535592
566	IV	49.697	pPt-533612
567	IV	49.702	pPt-536205
568	IV	49.770	pPt-534387
569	IV	49.849	pPt-458230
570	IV	50.072	pPt-474075
571	IV	50.111	pPt-471057
572	IV	50.195	pPt-457396
573	IV	50.344	pPt-473861
574	IV	50.978	pPt-534882
575	IV	52.419	pPt-656326
576	IV	53.177	pPt-655734
577	IV	54.389	toPt-439937
578	IV	54.446	pPt-657096
579	IV	54.525	toPt-763655
580	IV	54.560	toPt-441341
581	IV	54.567	pPt-654704
582	IV	54.623	pPt-653966
583	IV	54.763	pPt-472535
584	IV	54.913	toPt-439737
585	IV	55.756	pPt-534123
586	IV	56.593	pPt-537640
587	IV	56.597	pPt-540079
588	IV	56.635	pPt-538168
589	IV	56.668	pPt-539980
590	IV	56.682	pPt-534450
591	IV	57.304	pPt-651007
592	IV	57.690	pPt-552121
593	IV	57.957	pPt-471457
594	IV	59.350	PEPCb
595	IV	60.266	pPt-538761
596	IV	60.533	pPt-535369
597	IV	60.806	pk1
598	IV	61.776	pPt-657131
599	IV	62.042	toPt-437500
600	IV	63.127	toPt-440436
601	IV	63.809	pPt-537512
602	IV	64.320	pPt-536575
603	IV	64.894	pPt-533675
604	IV	65.094	pPt-538181
605	IV	65.380	pPt-537893
606	IV	65.410	pPt-472447
607	IV	65.706	pPt-536438
608	IV	66.307	pPt-655963
609	IV	67.670	capPt-672578
610	IV	67.999	pPt-655871
611	IV	69.331	pPt-537828
612	IV	70.802	AnRed196
613	IV	72.822	pPt-650393
614	IV	74.106	pPt-456955
615	IV	75.105	pPt-471546
616	IV	75.435	pPt-456635
617	IV	75.538	pPt-653343
618	IV	75.805	pPt-474013
619	IV	79.472	pPt-650641
620	IV	79.868	pPt-657132
621	IV	80.408	pPt-456738
622	IV	80.412	pPt-656852
623	IV	82.539	pPt-656249
624	IV	82.583	pPt-657177
625	IV	82.952	pPt-539322
626	IV	86.490	pPt-472965
627	IV	91.106	pPt-474055
628	IV	97.114	pPt-537855
629	IV	100.368	pPt-539734
630	V	0.000	pPt-651449
631	V	0.431	pPt-534757
632	V	3.114	toPt-438122
633	V	3.695	pPt-539719
634	V	4.038	pPt-459003
635	V	4.223	pPt-539561
636	V	4.597	pPt-536859
637	V	4.614	toPt-438357
638	V	4.624	pPt-539948
639	V	4.642	pPt-552064
640	V	4.649	pPt-536094
641	V	4.651	pPt-559591
642	V	4.654	pPt-539151
643	V	4.654	toPt-438840
644	V	4.656	pPt-539686
645	V	4.656	pPt-552137
646	V	4.656	pPt-534983
647	V	4.656	pPt-536986
648	V	4.657	pPt-536031
649	V	4.659	pPt-459292
650	V	4.661	pPt-536883
651	V	4.665	pPt-535007
652	V	5.227	pPt-650760
653	V	5.657	pPt-538458
654	V	6.810	pPt-540032
655	V	6.887	pPt-538809
656	V	7.557	pPt-458191
657	V	7.890	pPt-472806
658	V	8.624	pPt-655590
659	V	8.702	pPt-473182
660	V	8.914	Stp1
661	V	24.493	pPt-457785
662	V	27.917	pPt-456731
663	V	28.675	pPt-656044
664	V	29.439	pPt-458427
665	V	29.452	pPt-654523
666	V	29.649	pPt-538584
667	V	29.958	pPt-653594
668	V	29.984	pPt-473205
669	V	29.987	pPt-458394
670	V	29.991	pPt-538361
671	V	29.995	pPt-650571
672	V	29.996	pPt-651719
673	V	29.997	pPt-472297
674	V	29.998	pPt-651698
675	V	30.005	pPt-650647
676	V	32.226	pPt-472364
677	V	32.244	pPt-457354
678	V	32.287	pPt-654635
679	V	32.533	pPt-654877
680	V	32.556	pPt-652241
681	V	33.692	pPt-470743
682	V	33.736	pPt-539953
683	V	33.738	pPt-654677
684	V	35.447	pPt-540325
685	V	35.834	pPt-657251
686	V	35.846	pPt-540041
687	V	35.851	pPt-540338
688	V	37.274	pPt-538382
689	V	37.347	pPt-457642
690	V	37.361	pPt-456666
691	V	38.540	pPt-456829
692	V	46.053	pPt-473835
693	V	46.444	pPt-651201
694	V	46.916	pPt-650424
695	V	47.082	pPt-653141
696	V	47.449	pPt-471644
697	V	47.465	pPt-456473
698	V	47.468	pPt-538750
699	V	47.916	pPt-651111
700	V	47.920	pPt-456483
701	V	48.030	pPt-653030
702	V	48.070	pPt-657027
703	V	48.137	pPt-458221
704	V	48.820	toPt-437194
705	V	48.822	pPt-535888
706	V	49.149	pPt-657544
707	V	49.177	pPt-653426
708	V	49.285	pPt-471563
709	V	50.478	pPt-458786
710	V	50.679	pPt-540138
711	V	51.339	SWEET1
712	V	54.638	pPt-655273
713	V	54.983	toPt-441381
714	V	55.207	toPt-441303
715	V	55.565	pPt-539891
716	V	55.568	pPt-539545
717	VI	0.000	pPt-458307
718	VI	0.290	pPt-539608
719	VI	2.743	toPt-440475
720	VI	3.430	pPt-457295
721	VI	3.469	pPt-471315
722	VI	3.473	capPt-673719
723	VI	3.992	pPt-458030
724	VI	4.169	pPt-535550
725	VI	4.313	pPt-536716
726	VI	5.377	pPt-472866
727	VI	5.896	pPt-472601
728	VI	5.914	pPt-655630
729	VI	5.936	pPt-473015
730	VI	7.248	pPt-538344
731	VI	7.822	pPt-538442
732	VI	8.618	pPt-472524
733	VI	8.892	pPt-456685
734	VI	9.293	pPt-534396
735	VI	10.744	pPt-535476
736	VI	11.638	pPt-657406
737	VI	11.715	toPt-438543
738	VI	11.943	pPt-651124
739	VI	13.412	pPt-538893
740	VI	13.438	toPt-438806
741	VI	13.810	pPt-656571
742	VI	13.837	pPt-652099
743	VI	13.862	pPt-536043
744	VI	14.237	pPt-652143
745	VI	14.655	pPt-471837
746	VI	15.249	toPt-763726
747	VI	15.298	toPt-438325
748	VI	15.590	pPt-538487
749	VI	15.707	capPt-674558
750	VI	16.200	pPt-472414
751	VI	16.576	pPt-654185
752	VI	16.597	pPt-656001
753	VI	16.613	pPt-651404
754	VI	16.930	pPt-651721
755	VI	17.282	pPt-657025
756	VI	17.788	pPt-657043
757	VI	18.325	pPt-559601
758	VI	19.016	pPt-655009
759	VI	19.062	pPt-538924
760	VI	19.294	pPt-471807
761	VI	23.010	pPt-650158
762	VI	23.069	pPt-650299
763	VI	24.230	pPt-540399
764	VI	24.602	pPt-459517
765	VI	26.606	pPt-537348
766	VI	26.866	pPt-471783
767	VI	27.133	pPt-473545
768	VI	27.308	pPt-472744
769	VI	27.775	pPt-535542
770	VI	27.855	pPt-655265
771	VI	27.871	pPt-655850
772	VI	29.052	pPt-538867
773	VI	29.841	pPt-459086
774	VI	30.400	pPt-535798
775	VI	30.442	pPt-535472
776	VI	31.309	pPt-459136
777	VI	31.488	pPt-473865
778	VI	31.565	pPt-473920
779	VI	31.660	pPt-458839
780	VI	31.662	pPt-540174
781	VI	31.694	pPt-539032
782	VI	32.129	capPt-673348
783	VI	32.152	pPt-653605
784	VI	34.614	pPt-651002
785	VI	35.152	pPt-459522
786	VI	35.254	pPt-656951
787	VI	35.663	pPt-538271
788	VI	35.802	pPt-536287
789	VI	35.810	pPt-559238
790	VI	35.956	pPt-537569
791	VI	36.279	pPt-538874
792	VI	37.003	pPt-472490
793	VI	37.018	pPt-653838
794	VI	37.126	pPt-538628
795	VI	37.270	pPt-471299
796	VI	37.275	pPt-655572
797	VI	37.284	pPt-656391
798	VI	37.745	pPt-472048
799	VI	37.824	pPt-471912
800	VI	37.931	pPt-657541
801	VI	38.369	pPt-457208
802	VI	38.539	pPt-538406
803	VI	38.558	pPt-457619
804	VI	38.987	pPt-652862
805	VI	39.202	pPt-536029
806	VI	41.445	pPt-652956
807	VI	41.862	toPt-438835
808	VI	42.314	pPt-538930
809	VI	42.542	toPt-437131
810	VI	44.308	pPt-472971
811	VI	44.424	pPt-540198
812	VI	44.431	pPt-472515
813	VI	44.438	pPt-473482
814	VI	44.534	pPt-552039
815	VI	46.450	pPt-651057
816	VI	46.479	pPt-656983
817	VI	46.534	pPt-534883
818	VI	46.535	pPt-656713
819	VI	46.611	pPt-652880
820	VI	46.790	pPt-536159
821	VI	46.794	pPt-539359
822	VI	46.805	pPt-653243
823	VI	46.821	pPt-653219
824	VI	46.880	pPt-654787
825	VI	47.266	pPt-654718
826	VI	48.211	pPt-457811
827	VI	48.396	capPt-705891
828	VI	50.191	pPt-552021
829	VI	50.201	pPt-473555
830	VI	50.391	pPt-652784
831	VI	50.415	pPt-651023
832	VI	50.546	pPt-458431
833	VI	50.812	pPt-552435
834	VI	51.223	pPt-536409
835	VI	51.228	pPt-538549
836	VI	51.235	pPt-537781
837	VI	51.239	pPt-472149
838	VI	51.243	pPt-535842
839	VI	51.246	pPt-539557
840	VI	51.251	pPt-458682
841	VI	51.262	pPt-538023
842	VI	51.263	pPt-559109
843	VI	51.290	pPt-552661
844	VI	51.290	pPt-540266
845	VI	51.297	pPt-552520
846	VI	51.304	pPt-536863
847	VI	51.323	pPt-534149
848	VI	51.544	capPt-672875
849	VI	51.635	pPt-539030
850	VI	51.838	pPt-538029
851	VI	52.719	pPt-539879
852	VI	53.092	pPt-459099
853	VI	53.468	pPt-539812
854	VI	53.907	pPt-471000
855	VI	54.273	pPt-539813
856	VI	54.547	pPt-458247
857	VI	64.073	pPt-651128
858	VI	65.686	pPt-655334
859	VI	66.334	pPt-471929
860	VII	0.000	pPt-540023
861	VII	1.363	pPt-459415
862	VII	2.184	pPt-653385
863	VII	2.363	pPt-473660
864	VII	3.380	pPt-652595
865	VII	3.406	pPt-653678
866	VII	3.420	pPt-655345
867	VII	3.422	pPt-654843
868	VII	3.729	pPt-655641
869	VII	4.575	pPt-535739
870	VII	4.581	pPt-535190
871	VII	5.048	pPt-653355
872	VII	6.128	pPt-537448
873	VII	15.346	pPt-539840
874	VII	18.177	pPt-657038
875	VII	18.400	pPt-472687
876	VII	35.039	pPt-474056
877	VII	35.646	GPTb
878	VII	35.656	pPt-655100
879	VII	35.662	pPt-456702
880	VII	36.024	pPt-654764
881	VII	36.752	pPt-655714
882	VII	36.753	pPt-536728
883	VII	36.760	pPt-459331
884	VII	36.770	pPt-654476
885	VII	36.781	pPt-458527
886	VII	36.787	pPt-652062
887	VII	36.794	pPt-654614
888	VII	36.803	pPt-534872
889	VII	36.810	pPt-458420
890	VII	39.990	pPt-533943
891	VII	43.043	pPt-552007
892	VII	44.953	pPt-651082
893	VII	46.200	pPt-471172
894	VII	48.362	pPt-559232
895	VII	48.363	pPt-457557
896	VII	50.347	pPt-471619
897	VII	50.597	pPt-471753
898	VII	50.802	pPt-650032
899	VII	51.230	pPt-471145
900	VII	51.531	pPt-539709
901	VII	51.838	pPt-470983
902	VII	51.881	pPt-655553
903	VII	51.958	pPt-657159
904	VII	51.959	pPt-536765
905	VII	51.981	pPt-652130
906	VII	51.981	pPt-653392
907	VII	51.998	pPt-650890
908	VII	52.182	pPt-533870
909	VII	52.192	pPt-653377
910	VII	52.362	pPt-539693
911	VII	52.374	pPt-654638
912	VII	52.508	pPt-535316
913	VII	52.608	pPt-652150
914	VII	53.193	pPt-458958
915	VII	53.347	pPt-471853
916	VII	53.807	pPt-559521
917	VII	53.853	pPt-536363
918	VII	53.854	pPt-534296
919	VII	53.855	pPt-655140
920	VII	53.856	pPt-656809
921	VII	53.856	pPt-471842
922	VII	53.859	pPt-538970
923	VII	53.862	pPt-653790
924	VII	53.866	pPt-539818
925	VII	53.867	pPt-533843
926	VII	53.868	pPt-472931
927	VII	53.870	pPt-536954
928	VII	53.871	pPt-655964
929	VII	53.873	pPt-650686
930	VII	53.875	pPt-536767
931	VII	53.875	pPt-536364
932	VII	53.884	pPt-473413
933	VII	53.893	pPt-533950
934	VII	53.906	pPt-471725
935	VII	53.906	pPt-471821
936	VII	53.942	pPt-535728
937	VII	53.970	pPt-471411
938	VII	54.009	capPt-674165
939	VII	54.184	toPt-439844
940	VII	54.438	pPt-654084
941	VII	54.456	toPt-763916
942	VII	54.471	pPt-539819
943	VII	54.506	pPt-552223
944	VII	54.646	pPt-471502
945	VII	54.757	pPt-536348
946	VII	54.777	pPt-552512
947	VII	54.803	pPt-537034
948	VII	54.816	pPt-471168
949	VII	54.818	pPt-538229
950	VII	54.819	pPt-458033
951	VII	54.824	pPt-457458
952	VII	54.843	pPt-539492
953	VII	55.005	pPt-656262
954	VII	55.062	pPt-538021
955	VII	55.375	pPt-458439
956	VII	55.914	pPt-472306
957	VII	55.926	pPt-552009
958	VII	56.862	pPt-458218
959	VII	57.990	pPt-536420
960	VII	58.053	pPt-537308
961	VII	58.059	pPt-458625
962	VII	58.141	pPt-473493
963	VII	58.184	pPt-651569
964	VII	58.656	pPt-538036
965	VII	58.761	pPt-537178
966	VII	58.973	pPt-559564
967	VII	58.976	pPt-552453
968	VII	59.438	pPt-552719
969	VII	59.805	pPt-536051
970	VII	60.041	pPt-551991
971	VII	61.523	capPt-674694
972	VII	63.036	pPt-552230
973	VII	64.367	toPt-440958
974	VII	64.792	pPt-537664
975	VII	67.733	pPt-456667
976	VII	68.577	pPt-654177
977	VII	69.443	pPt-457504
978	VII	70.665	toPt-438760
979	VII	86.333	pPt-539126
980	VII	88.442	pPt-457475
981	VII	88.459	toPt-763810
982	VII	88.463	pPt-535833
983	VII	88.469	pPt-651205
984	VII	88.817	pPt-657456
985	VII	90.637	pPt-559098
986	VIII	0.000	toPt-440211
987	VIII	3.786	pPt-651638
988	VIII	7.525	pPt-654762
989	VIII	8.632	pPt-459503
990	VIII	9.105	pPt-559658
991	VIII	9.130	pPt-537187
992	VIII	9.202	pPt-535860
993	VIII	9.205	toPt-763786
994	VIII	9.289	pPt-533742
995	VIII	9.439	pPt-654472
996	VIII	9.480	pPt-471987
997	VIII	9.566	pPt-534138
998	VIII	14.290	pPt-471915
999	VIII	14.568	InPKuras1
1000	VIII	15.714	pPt-652840
1001	VIII	17.047	pPt-536516
1002	VIII	17.538	pPt-652007
1003	VIII	17.587	pPt-559427
1004	VIII	17.700	pPt-536806
1005	VIII	18.223	pPt-457967
1006	VIII	18.417	pPt-470899
1007	VIII	18.544	pPt-654542
1008	VIII	18.983	pPt-472754
1009	VIII	19.307	pPt-458602
1010	VIII	19.413	pPt-535271
1011	VIII	19.616	pPt-471176
1012	VIII	19.659	pPt-533735
1013	VIII	19.851	pPt-457574
1014	VIII	20.611	pPt-473584
1015	VIII	20.678	pPt-656554
1016	VIII	20.736	pPt-533695
1017	VIII	20.980	pPt-471850
1018	VIII	20.984	pPt-535233
1019	VIII	20.986	pPt-654870
1020	VIII	20.995	pPt-653216
1021	VIII	21.013	pPt-470719
1022	VIII	21.047	pPt-651871
1023	VIII	21.234	pPt-651154
1024	VIII	23.047	pPt-540192
1025	VIII	23.167	pPt-650349
1026	VIII	23.803	pPt-472347
1027	VIII	24.286	pPt-458184
1028	VIII	24.956	pPt-457053
1029	VIII	25.711	pPt-457985
1030	VIII	25.974	pPt-654122
1031	VIII	27.895	AOX
1032	VIII	28.158	pPt-537296
1033	VIII	28.720	pPt-650706
1034	VIII	28.726	pPt-538788
1035	VIII	29.770	pPt-539468
1036	VIII	29.770	pPt-535033
1037	VIII	29.775	pPt-655226
1038	VIII	29.803	pPt-535704
1039	VIII	29.810	pPt-536285
1040	VIII	29.811	pPt-535201
1041	VIII	29.821	pPt-538039
1042	VIII	30.822	pPt-656290
1043	VIII	30.898	pPt-534793
1044	VIII	30.923	pPt-534636
1045	VIII	30.932	pPt-653780
1046	VIII	31.150	pPt-537197
1047	VIII	31.358	pPt-651996
1048	VIII	31.578	pPt-457933
1049	VIII	31.603	pPt-472947
1050	VIII	31.631	pPt-473593
1051	VIII	31.812	pPt-656292
1052	VIII	32.367	pPt-652452
1053	VIII	32.383	pPt-472276
1054	VIII	33.434	pPt-654934
1055	VIII	35.168	pPt-656209
1056	VIII	35.506	pPt-540454
1057	VIII	36.777	pPt-652927
1058	VIII	38.240	AOXb
1059	VIII	39.029	B-amyl
1060	VIII	40.309	pPt-539949
1061	VIII	40.363	pPt-535994
1062	VIII	40.545	pPt-534557
1063	VIII	40.555	toPt-438845
1064	VIII	40.558	pPt-652163
1065	VIII	40.597	pPt-656606
1066	VIII	43.496	pPt-457156
1067	VIII	43.526	pPt-471749
1068	VIII	43.971	pPt-655631
1069	VIII	43.990	pPt-651578
1070	VIII	43.992	pPt-655699
1071	VIII	44.000	pPt-537377
1072	VIII	44.011	pPt-536535
1073	VIII	44.683	pPt-457953
1074	VIII	44.727	pPt-457028
1075	VIII	44.872	pPt-654853
1076	VIII	45.155	pPt-656268
1077	VIII	45.663	pPt-653413
1078	VIII	50.583	pPt-472644
1079	VIII	63.660	pPt-650038
1080	VIII	63.824	pPt-651985
1081	VIII	63.829	pPt-655404
1082	VIII	63.829	pPt-653047
1083	VIII	63.831	toPt-436952
1084	VIII	63.834	pPt-456476
1085	VIII	63.834	toPt-439069
1086	VIII	63.836	pPt-533690
1087	VIII	63.838	pPt-559189
1088	VIII	63.842	toPt-440599
1089	VIII	63.845	pPt-456873
1090	VIII	63.845	pPt-459032
1091	VIII	63.845	pPt-656470
1092	VIII	63.847	pPt-655372
1093	VIII	63.980	toPt-438550
1094	VIII	64.031	pPt-473215
1095	VIII	64.072	pPt-472709
1096	VIII	64.084	pPt-651102
1097	VIII	64.097	pPt-651563
1098	VIII	64.099	pPt-472371
1099	VIII	64.100	pPt-537356
1100	VIII	64.110	pPt-456511
1101	VIII	64.219	pPt-535660
1102	VIII	65.564	pPt-539343
1103	VIII	65.591	pPt-473833
1104	VIII	65.708	pPt-456791
1105	VIII	65.713	pPt-458820
1106	VIII	65.763	pPt-650422
1107	VIII	65.909	pPt-538409
1108	VIII	65.911	pPt-538445
1109	VIII	65.913	toPt-440753
1110	VIII	65.916	pPt-540400
1111	VIII	66.397	pPt-471848
1112	VIII	66.406	pPt-656067
1113	VIII	68.033	pPt-559141
1114	VIII	68.327	pPt-655892
1115	VIII	68.750	pPt-652960
1116	VIII	69.099	pPt-536515
1117	VIII	77.136	pPt-653899
1118	VIII	77.164	pPt-473876
1119	VIII	88.250	pPt-534014
1120	IX	0.000	pPt-534728
1121	IX	4.158	pPt-472174
1122	IX	5.590	pPt-458733
1123	IX	5.857	pPt-536869
1124	IX	5.930	pPt-552254
1125	IX	5.935	pPt-538503
1126	IX	5.950	pPt-472714
1127	IX	5.959	pPt-540130
1128	IX	6.198	pPt-559409
1129	IX	7.335	MLP-L743
1130	IX	11.080	pPt-537286
1131	IX	11.293	toPt-438875
1132	IX	13.302	pPt-657418
1133	IX	13.394	pPt-535632
1134	IX	13.402	pPt-651193
1135	IX	13.437	pPt-538474
1136	IX	13.437	pPt-536950
1137	IX	15.890	pPt-654816
1138	IX	17.734	pPt-459000
1139	IX	17.739	pPt-653179
1140	IX	17.765	pPt-651699
1141	IX	17.783	pPt-471177
1142	IX	19.206	pPt-651471
1143	IX	19.458	pPt-458119
1144	IX	19.841	pPt-539062
1145	IX	20.033	pPt-538855
1146	IX	20.202	pPt-559276
1147	IX	20.441	pPt-456470
1148	IX	20.696	pPt-456658
1149	IX	20.734	pPt-473072
1150	IX	20.791	pPt-651697
1151	IX	20.793	pPt-656975
1152	IX	20.820	pPt-533552
1153	IX	20.832	pPt-537372
1154	IX	20.834	pPt-559357
1155	IX	20.836	pPt-473098
1156	IX	20.841	pPt-655517
1157	IX	20.863	pPt-651168
1158	IX	20.876	pPt-656439
1159	IX	20.909	pPt-470956
1160	IX	20.913	pPt-539401
1161	IX	20.932	pPt-535151
1162	IX	21.008	pPt-472890
1163	IX	21.012	pPt-470763
1164	IX	21.070	pPt-650491
1165	IX	21.340	pPt-538224
1166	IX	21.372	pPt-657409
1167	IX	21.693	pPt-458292
1168	IX	21.725	pPt-538393
1169	IX	21.883	pPt-657361
1170	IX	22.023	pPt-655753
1171	IX	22.146	pPt-656821
1172	IX	23.489	pPt-458209
1173	IX	23.512	pPt-655931
1174	IX	23.546	pPt-458152
1175	IX	23.587	pPt-539674
1176	IX	23.591	pPt-540046
1177	IX	23.615	pPt-540357
1178	IX	23.667	pPt-653464
1179	IX	23.676	pPt-656392
1180	IX	23.687	pPt-536769
1181	IX	23.693	pPt-652780
1182	IX	23.699	pPt-470811
1183	IX	23.726	pPt-559263
1184	IX	23.726	pPt-534919
1185	IX	23.729	pPt-536149
1186	IX	23.731	pPt-471482
1187	IX	23.731	pPt-458319
1188	IX	23.731	pPt-540237
1189	IX	23.732	pPt-534537
1190	IX	23.733	pPt-535037
1191	IX	23.734	pPt-535928
1192	IX	23.734	pPt-540017
1193	IX	23.735	pPt-539125
1194	IX	23.736	pPt-653156
1195	IX	23.738	pPt-653901
1196	IX	23.739	pPt-458893
1197	IX	23.742	pPt-534366
1198	IX	23.743	pPt-537979
1199	IX	23.747	pPt-656503
1200	IX	23.758	toPt-439991
1201	IX	23.766	pPt-535126
1202	IX	23.766	pPt-657148
1203	IX	23.770	pPt-559541
1204	IX	23.776	pPt-535356
1205	IX	24.457	pPt-538995
1206	IX	26.006	pPt-552059
1207	IX	26.443	pPt-456460
1208	IX	26.826	pPt-651746
1209	IX	29.677	pPt-656602
1210	IX	30.063	pPt-656192
1211	IX	32.705	pPt-540274
1212	IX	32.823	pPt-540027
1213	IX	32.838	pPt-473366
1214	IX	32.856	pPt-456519
1215	IX	33.221	pPt-537111
1216	IX	36.281	pPt-459274
1217	IX	36.584	pPt-458756
1218	IX	38.133	toPt-438452
1219	IX	38.570	pPt-540213
1220	IX	38.583	pPt-652721
1221	IX	38.589	toPt-437854
1222	IX	38.632	pPt-655102
1223	IX	38.973	pPt-536647
1224	IX	39.267	pPt-535743
1225	IX	39.681	toPt-763864
1226	IX	39.732	pPt-535726
1227	IX	39.841	pPt-539293
1228	IX	39.845	pPt-534581
1229	IX	39.847	pPt-533701
1230	IX	39.866	toPt-438644
1231	IX	39.870	pPt-538953
1232	IX	39.901	pPt-534451
1233	IX	40.021	pPt-539594
1234	IX	40.052	pPt-534078
1235	IX	40.220	pPt-656578
1236	IX	40.444	toPt-438737
1237	IX	41.506	pPt-657090
1238	IX	41.762	pPt-457201
1239	IX	41.867	pPt-471870
1240	IX	42.062	pPt-538179
1241	IX	42.344	pPt-472510
1242	IX	44.961	toPt-441138
1243	IX	45.507	pPt-656850
1244	IX	45.612	pPt-652951
1245	IX	47.327	pPt-471556
1246	IX	51.390	pPt-657501
1247	IX	52.129	pPt-471721
1248	IX	52.861	pPt-538853
1249	IX	52.877	pPt-656048
1250	IX	53.622	pPt-654942
1251	IX	53.645	pPt-457377
1252	IX	53.773	pPt-652022
1253	IX	53.981	toPt-437903
1254	IX	54.015	toPt-439299
1255	IX	54.249	pPt-471103
1256	IX	59.356	pPt-539086
1257	IX	59.614	pPt-459130
1258	IX	59.667	pPt-458088
1259	IX	62.710	pPt-540196
1260	IX	63.516	pPt-537322
1261	IX	65.426	pPt-473404
1262	IX	67.455	pPt-535471
1263	IX	67.860	pPt-655209
1264	IX	68.150	pPt-552198
1265	IX	68.264	pPt-458402
1266	IX	68.454	pPt-656930
1267	IX	68.690	pPt-540222
1268	IX	68.794	pPt-656657
1269	IX	68.843	pPt-538103
1270	IX	68.845	pPt-653776
1271	IX	68.953	pPt-656559
1272	IX	68.975	pPt-472784
1273	IX	69.033	pPt-654857
1274	IX	69.140	pPt-653366
1275	IX	69.178	pPt-539172
1276	IX	69.241	pPt-458523
1277	IX	69.458	pPt-473452
1278	IX	69.525	pPt-537678
1279	IX	69.739	pPt-537439
1280	IX	70.083	pPt-654882
1281	IX	70.248	pPt-537616
1282	IX	70.532	pPt-456463
1283	IX	70.877	pPt-473379
1284	IX	71.824	pPt-533882
1285	IX	71.876	pPt-540287
1286	IX	71.881	pPt-652030
1287	IX	71.912	pPt-536015
1288	IX	71.918	pPt-458601
1289	IX	71.947	pPt-535814
1290	IX	72.731	pPt-473247
1291	IX	73.097	pPt-471813
1292	IX	73.241	pPt-457188
1293	IX	73.855	pPt-656074
1294	X	0.000	pPt-539370
1295	X	1.954	pPt-651083
1296	X	6.984	pPt-656769
1297	X	7.049	pPt-539305
1298	X	13.490	pPt-652605
1299	X	14.828	pPt-653258
1300	X	14.888	pPt-652912
1301	X	15.462	pPt-473473
1302	X	19.780	pPt-657400
1303	X	20.308	pPt-458475
1304	X	20.929	pPt-457825
1305	X	21.137	pPt-654836
1306	X	21.279	pPt-472678
1307	X	21.629	pPt-459092
1308	X	23.273	toPt-441278
1309	X	24.284	pPt-535571
1310	X	24.552	pPt-651091
1311	X	24.998	capPt-672415
1312	X	25.240	pPt-533937
1313	X	25.431	pPt-536428
1314	X	25.547	pPt-538196
1315	X	26.021	pPt-656205
1316	X	26.147	pPt-473434
1317	X	26.306	pPt-650794
1318	X	26.465	pPt-656604
1319	X	26.645	pPt-473173
1320	X	26.792	pPt-458880
1321	X	27.110	pPt-552383
1322	X	27.142	pPt-459330
1323	X	27.146	pPt-533688
1324	X	27.146	pPt-537005
1325	X	27.159	pPt-533681
1326	X	27.161	pPt-474016
1327	X	27.223	pPt-533803
1328	X	27.360	pPt-655909
1329	X	27.423	pPt-538624
1330	X	27.584	pPt-459527
1331	X	27.593	pPt-535194
1332	X	27.947	pPt-540034
1333	X	28.464	pPt-471943
1334	X	28.767	pPt-534845
1335	X	28.799	pPt-533878
1336	X	30.038	pPt-536084
1337	X	31.596	pPt-533784
1338	X	31.659	pPt-533638
1339	X	31.676	pPt-656608
1340	X	31.709	pPt-539952
1341	X	32.090	toPt-438430
1342	X	32.209	pPt-539193
1343	X	32.211	pPt-457387
1344	X	34.007	pPt-650975
1345	X	34.187	pPt-533924
1346	X	34.749	pPt-656502
1347	X	35.604	pPt-472052
1348	X	36.008	pPt-473389
1349	X	36.223	pPt-655529
1350	X	36.349	pPt-654494
1351	X	36.714	toPt-438315
1352	X	37.494	pPt-458054
1353	X	37.778	pPt-651704
1354	X	38.155	kolor(F)
1355	X	39.993	toPt-438119
1356	X	41.037	pPt-470671
1357	X	42.086	pPt-473807
1358	X	45.499	pPt-552375
1359	X	47.556	pPt-539969
1360	X	50.785	pPt-656316
1361	X	50.837	pPt-456827
1362	X	52.725	pPt-472768
1363	X	53.210	pPt-472671
1364	X	53.212	pPt-651312
1365	X	53.235	pPt-655035
1366	X	53.599	pPt-655865
1367	X	54.226	pPt-535868
1368	X	54.253	pPt-472000
1369	X	54.255	pPt-533967
1370	X	54.335	pPt-535882
1371	X	54.338	pPt-536050
1372	X	54.349	pPt-657420
1373	X	54.354	pPt-534076
1374	X	58.018	pPt-537102
1375	X	59.545	pPt-651366
1376	X	60.123	pPt-540224
1377	X	63.854	pPt-652085
1378	X	69.776	pPt-471773
1379	X	69.806	capPt-674174
1380	X	69.809	pPt-651150
1381	X	69.851	pPt-656722
1382	X	70.320	pPt-653797
1383	XI	0.000	pPt-657377
1384	XI	18.441	pPt-471369
1385	XI	18.702	pPt-551986
1386	XI	18.727	pPt-473821
1387	XI	18.730	pPt-540370
1388	XI	18.813	pPt-473816
1389	XI	18.814	pPt-539991
1390	XI	18.839	pPt-473910
1391	XI	18.864	pPt-539808
1392	XI	18.866	pPt-651669
1393	XI	18.878	pPt-471474
1394	XI	18.884	pPt-540230
1395	XI	18.885	pPt-536662
1396	XI	18.896	pPt-536821
1397	XI	18.898	pPt-474002
1398	XI	18.941	pPt-458351
1399	XI	18.951	pPt-539967
1400	XI	19.251	pPt-471216
1401	XI	25.091	pPt-472311
1402	XI	25.565	pPt-552122
1403	XI	25.653	pPt-473428
1404	XI	25.658	pPt-472941
1405	XI	25.659	pPt-458148
1406	XI	25.683	pPt-456686
1407	XI	25.698	pPt-551996
1408	XI	25.699	pPt-540295
1409	XI	25.707	pPt-552050
1410	XI	25.745	pPt-457548
1411	XI	25.773	pPt-458270
1412	XI	29.707	pPt-656207
1413	XI	29.940	pPt-471750
1414	XI	31.763	pPt-471075
1415	XI	42.955	toPt-437761
1416	XI	43.174	pPt-473142
1417	XI	43.482	pPt-472600
1418	XI	43.588	pPt-655607
1419	XI	43.603	pPt-654041
1420	XI	43.622	toPt-437421
1421	XI	43.932	pPt-456627
1422	XI	49.254	ATPtr1a
1423	XI	49.744	pPt-652888
1424	XI	49.755	pPt-458120
1425	XI	49.764	pPt-473253
1426	XI	49.782	pPt-656021
1427	XI	49.792	pPt-456680
1428	XI	50.402	pPt-457634
1429	XI	51.610	pPt-653517
1430	XI	51.628	pPt-654060
1431	XI	51.631	pPt-650894
1432	XI	51.952	pPt-456837
1433	XI	54.092	pPt-471789
1434	XI	54.494	pPt-650695
1435	XI	55.199	pPt-472837
1436	XI	55.594	pPt-473787
1437	XI	55.774	pPt-456531
1438	XI	55.788	pPt-473856
1439	XI	55.822	pPt-655487
1440	XI	56.185	toPt-439874
1441	XI	56.240	pPt-473699
1442	XI	56.365	toPt-441008
1443	XI	56.373	pPt-474047
1444	XI	56.380	pPt-654202
1445	XI	56.383	pPt-457902
1446	XI	56.533	pPt-471452
1447	XI	56.718	pPt-539705
1448	XI	57.459	pPt-656436
1449	XI	57.470	pPt-536594
1450	XI	57.621	pPt-472616
1451	XI	57.824	pPt-457593
1452	XI	58.118	pPt-458020
1453	XI	58.260	pPt-537940
1454	XI	58.319	pPt-458460
1455	XI	59.204	pPt-535560
1456	XI	59.721	pPt-471899
1457	XI	60.582	pPt-457880
1458	XI	61.895	pPt-538106
1459	XI	65.510	pPt-473204
1460	XI	68.273	pPt-458659
1461	XI	68.416	pPt-472533
1462	XI	68.439	pPt-655959
1463	XI	68.448	pPt-456897
1464	XI	68.485	pPt-471404
1465	XI	68.515	pPt-457582
1466	XI	68.573	toPt-440483
1467	XI	68.666	pPt-653903
1468	XI	70.514	capPt-672350
1469	XI	71.004	capPt-674577
1470	XI	71.279	capPt-673845
1471	XI	71.474	pPt-457588
1472	XI	72.042	toPt-763887
1473	XI	72.052	toPt-438651
1474	XI	72.076	capPt-673113
1475	XI	72.489	pPt-473524
1476	XI	72.824	capPt-673832
1477	XI	73.519	pPt-651933
1478	XI	73.893	pPt-655361
1479	XI	73.940	pPt-457934
1480	XI	74.141	pPt-536113
1481	XI	74.910	pPt-656830
1482	XI	75.090	pPt-538411
1483	XI	75.151	pPt-652805
1484	XI	76.764	pPt-538538
1485	XI	77.707	pPt-472726
1486	XI	77.737	pPt-457155
1487	XI	77.770	pPt-535650
1488	XI	77.806	pPt-536928
1489	XI	77.808	pPt-650282
1490	XI	77.816	pPt-536699
1491	XI	77.817	pPt-474023
1492	XI	77.819	pPt-650591
1493	XI	77.922	pPt-533614
1494	XI	77.927	pPt-458364
1495	XI	78.099	pPt-535731
1496	XI	78.552	toPt-437840
1497	XI	79.525	toPt-440860
1498	XI	80.173	pPt-471825
1499	XI	80.248	pPt-651098
1500	XI	81.245	pPt-652648
1501	XI	81.353	pPt-540106
1502	XI	81.383	pPt-535328
1503	XI	81.395	pPt-459412
1504	XI	81.542	pPt-538776
1505	XI	81.584	pPt-654337
1506	XI	81.750	pPt-552353
1507	XI	83.268	pPt-537572
1508	XII	0.000	Sus4b
1509	XII	21.702	Sus4a
1510	XII	25.494	pPt-650752
1511	XII	32.697	pPt-472914
1512	XII	32.956	pPt-651525
1513	XII	32.972	pPt-471248
1514	XII	33.031	pPt-457490
1515	XII	33.512	pPt-652077
1516	XII	38.534	pPt-536168
1517	XII	41.334	pPt-655812
1518	XII	41.352	pPt-537885
1519	XII	42.125	pPt-651408
1520	XII	42.463	pPt-651901
1521	XII	43.638	pPt-657438
1522	XII	56.101	pPt-533837
1523	XII	60.477	pPt-459097
1524	XII	60.532	pPt-655370
1525	XII	61.321	pPt-651113
1526	XII	62.511	pPt-456705
1527	XII	63.208	pPt-650660
1528	XII	63.643	pPt-653539
1529	XII	64.619	pPt-537451
1530	XII	65.112	pPt-536961
1531	XII	65.283	pPt-534598
1532	XII	65.696	pPt-655482
1533	XII	66.238	pPt-536178
1534	XII	66.936	pPt-536912
1535	XII	66.997	pPt-536474
1536	XII	67.918	pPt-457046
1537	XII	67.962	pPt-470742
1538	XII	68.193	pPt-457339
1539	XII	68.655	pPt-654880
1540	XII	69.265	pPt-655001
1541	XII	69.655	pPt-650691
1542	XII	71.674	pPt-457520
1543	XII	74.828	pPt-655339
1544	XII	76.397	pPt-537513
1545	XII	78.377	pPt-653078
1546	XII	79.693	pPt-651718
1547	XII	80.757	pPt-654182
1548	XII	82.123	pPt-655893
1549	XII	82.276	pPt-655869
1550	XII	83.547	pPt-474054
1551	XII	83.931	toPt-763676
1552	XII	84.343	pPt-656721
1553	XII	84.995	pPt-539162
1554	XII	85.668	pPt-540361
1555	XII	87.410	pPt-559418
1556	XII	90.350	pPt-533683
1557	XII	91.199	pPt-471344
1558	XII	91.367	pPt-471744
1559	XII	91.526	pPt-537551
1560	XII	93.760	pPt-458631
1561	XII	93.900	pPt-655816
1562	XII	94.094	pPt-473059
1563	XII	94.097	pPt-651320
1564	XII	94.131	pPt-458660
1565	XII	94.144	pPt-472539
1566	XII	94.150	pPt-456776
1567	XII	94.766	pPt-471623
1568	XII	103.441	pPt-656822
1569	XII	105.110	pPt-653907
1570	XII	105.684	pPt-652399
1571	XII	105.888	pPt-471658
1572	XII	105.921	pPt-472296
1573	XII	105.958	pPt-655004
1574	XII	106.357	pPt-654497
1575	XII	106.394	pPt-655708
1576	XII	106.429	pPt-654845
1577	XII	106.434	pPt-654208
1578	XII	106.435	pPt-654952
1579	XII	106.435	pPt-471279
1580	XII	106.436	pPt-552049
1581	XII	106.436	pPt-551995
1582	XII	106.439	pPt-655884
1583	XII	106.499	pPt-537297
1584	XII	106.900	pPt-538655
1585	XII	107.629	pPt-651817
1586	XII	107.700	pPt-559029
1587	XII	107.818	pPt-472147
1588	XII	107.850	pPt-656586
1589	XII	109.479	toPt-437803
1590	XII	110.833	pPt-458006
1591	XII	112.174	pPt-471024
1592	XII	112.623	pPt-652354
1593	XII	116.673	pPt-470785
1594	XII	117.977	pPt-456625
1595	XII	118.248	pPt-652988
1596	XII	118.335	pPt-472618
1597	XII	119.557	pPt-652571
1598	XII	120.584	pPt-473872
1599	XII	122.142	pPt-458926
1600	XII	123.358	pPt-655073
1601	XII	127.685	pPt-656386
1602	XII	128.655	pPt-456622
1603	XII	137.696	pPt-472085
1604	XII	143.523	pPt-656237
1605	U		pPt-457314
1606	U		pPt-656396

## Sheet: Suppleentary Table S8
Supplementary Table S8. Distribution of expression levels of the selected transcripts in the parents and F1 individuals of the population 12-3
Transcript derived marker	Expression level		Population mean	N	Range of variation	Distribution of variation
	(ΔΔC­t)
	DG 00-683	DG 08-28/13				W value*	p
PGCRURSE5	0.46	0.63	0.55	175	0.00-2.94	0.820*	0.000
R1B-23	0.05	0.00	0.02	175	0.00-0.10	0.426*	0.000
WAT1	0.08	0.13	0.10	175	0.00-1.83	0.433*	0.000
ANR	0.33	0.01	0.08	175	0.00-1.98	0.420*	0.000
9-DES	0.06	0.02	0.09	159	0.00-3.03	0.259*	0.000
MLP34	0.58	0.56	1980-03-01	175	0.00-58.06	0.503*	0.000
Unch835	0.05	0.00	0.15	175	0.00-16.46	0.085*	0.000
IRL	0.01	0.00	0.01	175	0.00-0.36	0.239*	0.000
Pat3-k1	0.01	0.01	0.04	175	0.00-0.40	0.398*	0.000
Unch865	0.22	0.22	0.74	148	0.10.38	0.512*	0.000
AGPaseS-a	1986-04-01	0.13	1936-02-01	173	0.00-15.63	0.795*	0.000
N- no. F1 individuals analyzed per trait
aShapiro-Wilk test
* Deviated from normality at P < 0.05

## Sheet: Supplementary Table S9
Supplementary Table S9. Pearson’s correlation coefficient between the means of the expression level of AGPaseS-a, the candidate genes and TSC
	eAGPaseS-a	ePGCRURSE5	eR1B-23	eANR	e9-DES	eMLP34	eUnch835	eIRL	epat3-k1	eWAT1	eUnch865
eAGPaseS-a	1
ePGCRURSE5	-0.097	1
eR1B-23	-0.126	0.086	1
eANR	-0.005	0.159	0.105	1
e9-DES	0.036	0.027	0.005	-0.029	1
eMLP34	0.232	0.089	0.062	0.121	0.108	1
eUnch835	0.391	-0.089	-0.037	-0.023	-0.026	0.03	1
eIRL	0.341	0.247	0.015	0.077	0.013	0.167	-0.002	1
epat3-k1	0.065	0.165	0.083	0.204	0.013	0.048	-0.04	0.154	1
eWAT1	0.026	-0.053	0.01	0.075	-0.076	0.073	0.021	0.057	0.029	1
eUnch865	0.099	0.104	0.092	0.082	0.039	0.218	0.003	0.255	-0.075	0.138	1
TSC	0.0815395	0.237969	-0.00824407	-0.00647051	0.140895	0.192836	-0.0306558	0.192724	0.173128	-0.0846201	0.119963
