# Supplementary material for: eQTL mapping of the 12S globulin cruciferin gene PGCRURSE5 as a novel candidate associated with starch content in potato tubers
Source: Sci Rep. 2020 Oct 13;10:17168. doi: 10.1038/s41598-020-74285-5 (PMC7553954; doi:10.1038/s41598-020-74285-5)
Supplement: Supplementary file 2 — Supplementary Information 2. [file 41598_2020_74285_MOESM2_ESM.xlsx]

## Sheet: Title page
	eQTL mapping of the 12S globulin cruciferin gene PGCRURSE5 as a novel candidate associated with starch content in potato tubers.
	Dorota Sołtys-Kalina*, Katarzyna Szajko, Emil Stefańczyk, Paulina Smyda-Dajmund, Jadwiga Śliwka, Waldemar Marczewski*
	Plant Breeding and Acclimatization Institute – National Research Institute, Młochów, Platanowa 19, 05-831 Młochów, Poland
	*Corresponding Authors: d.soltys@ihar.edu.pl; w.marczewski@ihar.edu.pl

## Sheet: H1 vs L1 down-regulated genes
Supplementary Table S3 . Differentially expressed genes between the bulks H and L after deep RNA sequencing (Illumina), sorted by Log2 estimated fold change
Gene	Estimated_FoldChange	log2_Estimated_FoldChange	p_value_not_adjusted	FDR_adjusted_p_value	Standard_error_estimate	Contig	Start	End	Strand	Type	Product
LOC102588225	0.100096614556902	-3.32053491436544	1.71754813923845e-24	2.82897354013965e-20	0.325098496447428	NW_006239476.1	196	1934	+	mRNA	9-divinyl ether synthase
LOC102604506	0.207445636384848	-2.26919478442232	6.10981563150073e-09	4.6386972312738e-05	0.390316916127466	NW_006239536.1	64219	65135	+	mRNA	uncharacterized LOC102604506
LOC102585573	0.227109469877702	-2.13854023093522	1.12651259335166e-08	4.6386972312738e-05	0.37449328792982	NW_006239405.1	233221	235901	+	mRNA	uncharacterized mitochondrial protein AtMg01110-like
LOC102604170	0.236597897042451	-2.07949084428621	1.0143502368171e-08	4.6386972312738e-05	0.363019844325212	NW_006239536.1	35105	36314	+	mRNA	uncharacterized LOC102604170
LOC102591434	0.240357138524155	-2.05674844322989	3.85071303949114e-06	0.00462587945442547	0.445252899598268	NW_006238994.1	1780405	1781594	+	mRNA	uncharacterized LOC102591434
LOC102590434	0.259770439694595	-1.94469082473429	5.14743723461986e-06	0.00565222924609491	0.426590099894103	NW_006239058.1	1515322	1515897	-	mRNA	proteinase inhibitor type-2-like
LOC102603835	0.267780815338564	-1.90087548974175	2.82601175626786e-05	0.0249653900817136	0.453988992328118	NW_006239536.1	17293	18321	+	mRNA	uncharacterized LOC102603835
LOC102584283	0.268640397400609	-1.89625182531476	1.29792426970276e-05	0.0125753592036906	0.434874786712163	NW_006240236.1	2840	4382	+	mRNA	MLP-like protein 34
LOC102596717	0.284275617836362	-1.81463772972714	1.23170012098305e-06	0.00202873326927118	0.374115947722752	NW_006238958.1	454613	457497	+	mRNA	isoflavone reductase-like protein
LOC102603993	0.290262109406065	-1.78457183893983	3.68335973137663e-05	0.028889818159764	0.432466868285091	NW_006238934.1	1703285	1706615	-	mRNA	WRKY transcription factor 44%2C transcript variant X5
LOC102599576	0.291764527835672	-1.7771236010296	8.2011549225057e-05	0.0500300824920709	0.451224738247464	NW_006239470.1	201130	201468	-	mRNA	protein PXR1-like
LOC102605542	0.293126903861208	-1.77040270691495	7.35936453429901e-05	0.0500300824920709	0.446579893171712	NW_006239103.1	1250053	1251177	-	mRNA	wound-induced proteinase inhibitor 1-like
LOC107061095	0.30240674101121	-1.72543779555639	9.93004297466454e-05	0.0545192459452332	0.443295749929287	NW_006239040.1	918700	921039	+	mRNA	uncharacterized LOC107061095
atpF	0.303028760685974	-1.72247336742708	0.000138942628852358	0.0614316072982365	0.452087646143595	NC_008096.2	11933	13180	-	protein_coding
LOC107059465	0.305795666948906	-1.70936013068575	1.5130989806416e-06	0.00226565939183162	0.35541342819378	NW_006246733.1	44	321	+	mRNA	probable inactive patatin-3-Kuras 1
LOC102598598	0.309448895521293	-1.69222692217043	0.000141727950782162	0.0614316072982365	0.444722135225444	NW_006238985.1	1946376	1947343	+	mRNA	STS14 protein
LOC102591276	0.310091694873736	-1.68923320784339	8.12716923342898e-05	0.0500300824920709	0.428672068482292	NW_006238934.1	3388314	3393140	+	mRNA	ABC transporter F family member 4-like
LOC102589821	0.31415688521823	-1.67044289563625	0.000214883042125552	0.0794031096897827	0.45136801809998	NW_006239212.1	289278	290366	+	mRNA	short-chain dehydrogenase reductase 3b-like
LOC102605148	0.314643879655899	-1.66820821451024	9.15404292520663e-05	0.0519918072486477	0.426435179020105	NW_006239309.1	193956	195026	+	mRNA	protein LE25-like
LOC107063488	0.314782423297562	-1.66757310845553	0.000216935215593481	0.0794031096897827	0.450886479809037	NW_006239288.1	552069	556945	-	mRNA	kirola-like
LOC102589817	0.317650665434695	-1.65448705349672	0.000138859318847805	0.0614316072982365	0.434226771305717	NW_006239201.1	413408	418341	-	mRNA	methylsterol monooxygenase 2-2-like
LOC102600986	0.322769295177322	-1.63142475233842	0.000336492873554729	0.0985784458657818	0.455012098872409	NW_006239280.1	542162	544564	+	mRNA	probable WRKY transcription factor 40
LOC107060836	0.324599693231015	-1.62326645844665	0.000337066136638174	0.0985784458657818	0.45279281099036	NW_006238927.1	7085511	7086873	+	mRNA	heavy metal-associated isoprenylated plant protein 26-like
LOC107057649	0.326949621208051	-1.61285974305591	0.000336182487505151	0.0985784458657818	0.449804019093543	NW_006239473.1	233952	235195	-	mRNA	40S ribosomal protein S15a-like%2C transcript variant X1
LOC107060016	0.328550800928273	-1.60581163581347	0.000384591481867047	0.105576771630535	0.452285569938867	NW_006238978.1	41341	41816	-	mRNA	protein NIM1-INTERACTING 2-like
LOC102585523	0.332593922842238	-1.58816628695209	5.07990171271852e-05	0.0363787222218204	0.391954000257378	NW_006238930.1	2125943	2128672	+	mRNA	60S ribosomal protein L34-like
LOC102581269	0.336030098414812	-1.57333763304694	9.08697788593796e-05	0.0519918072486477	0.402001513472173	NW_006239330.1	517468	518265	+	mRNA	proteinase inhibitor type-2
LOC102595418	0.338830323962247	-1.56136509898865	3.13363849890431e-06	0.00430117997628774	0.334923183400207	NW_006239415.1	260180	261415	+	ncRNA	uncharacterized LOC102595418
LOC107060426	0.340285582405051	-1.55518206798459	0.000194884023534625	0.0754379250546889	0.417436066865977	NW_006239006.1	1512719	1513680	-	misc_RNA	uncharacterized LOC107060426
LOC102582654	0.341025578196518	-1.55204814404448	0.000502519576826081	0.123956258145548	0.446066502883688	NW_006239077.1	499100	501279	+	mRNA	polygalacturonase-like
LOC102582020	0.351339355562418	-1.50906290462201	0.000118022959901638	0.0589077628042385	0.391944357218552	NW_006239253.1	538210	543033	+	mRNA	2-oxoisovalerate dehydrogenase subunit alpha 1%2C mitochondrial-like
LOC102589441	0.353472935274188	-1.50032833993902	0.000604104342013605	0.138197258573696	0.437443488486547	NW_006239635.1	89016	89828	+	mRNA	basic form of pathogenesis-related protein 1-like
LOC102580640	0.354054730316422	-1.49795570335604	0.000697147743543224	0.151088427419743	0.441783823512758	NW_006239092.1	698013	699223	-	mRNA	heavy metal-associated isoprenylated plant protein 26-like
LOC107058156	0.355039341958409	-1.49394919617575	0.000344936774905863	0.0985784458657818	0.417423079342173	NW_006239369.1	254338	263817	-	mRNA	uncharacterized LOC107058156%2C transcript variant X2
LOC102591814	0.357773032260935	-1.4828834489444	0.00058067211672823	0.136632149066153	0.431009973109261	NW_006239079.1	166377	166953	-	mRNA	40S ribosomal protein S15a-1-like
LOC102604972	0.360104917022804	-1.47351079606457	0.000884057281780362	0.168369107598695	0.443155759040988	NW_006239061.1	852437	855348	-	mRNA	7-deoxyloganetin glucosyltransferase-like
LOC102594551	0.363275756812835	-1.46086300409383	0.000948223444166134	0.173535426098449	0.441955199490516	NW_006239666.1	63603	65500	-	mRNA	golgin subfamily A member 1-like
LOC102579822	0.365084895656805	-1.45369611226024	0.000284308702202818	0.0948691431867616	0.400556305515992	NW_006239304.1	373420	376508	-	mRNA	isoflavone 2'-hydroxylase-like
LOC102593883	0.36532833531058	-1.45273443966349	0.00109848035907899	0.192479468025426	0.445076852673233	NW_006239000.1	1198005	1210240	-	mRNA	uncharacterized LOC102593883%2C transcript variant X1
LOC102591422	0.365520116168659	-1.45197728871468	0.000618801192227451	0.139620197769566	0.424153316005512	NW_006239353.1	93	4381	+	mRNA	uncharacterized LOC102591422%2C transcript variant X1
LOC102578794	0.365899257225193	-1.45048160787562	0.000419980900990691	0.109801673336788	0.411227602165046	NW_006239066.1	348419	350193	-	mRNA	AAA-ATPase At3g28580-like
LOC102580725	0.367278369130014	-1.44505416388123	0.000186164076645749	0.0754379250546889	0.386679231899173	NW_006239522.1	166016	167850	-	mRNA	AAA-ATPase At3g28580-like
LOC102588582	0.367737963383254	-1.44324997421346	0.000567803478613642	0.135540450670222	0.418752655712437	NW_006239031.1	577131	578112	+	mRNA	Werner Syndrome-like exonuclease
LOC107061716	0.371030277391724	-1.43039117418528	0.000758138600305424	0.154995905497567	0.424745563853849	NW_006239085.1	140948	143528	-	ncRNA	uncharacterized LOC107061716%2C transcript variant X1
LOC102600711	0.372032850026001	-1.42649807979816	0.00134013669688774	0.229931161817062	0.444773910228721	NW_006239107.1	147474	148863	+	ncRNA	uncharacterized LOC102600711
LOC107057897	0.372598180344303	-1.42430746627249	0.00166007416121391	0.257953599144852	0.452859810792813	NW_006238928.1	3653653	3655426	+	pseudogene
LOC102595897	0.372799012097766	-1.42353005797334	0.000889327445879817	0.168369107598695	0.42833765801114	NW_006239067.1	29536	32882	+	mRNA	RNA polymerase I termination factor-like
LOC102601376	0.374332359984693	-1.41760832431056	0.000974267678693027	0.176342449843438	0.429857813916798	NW_006239622.1	109036	109589	+	mRNA	outer envelope membrane protein 7-like
LOC102583792	0.375954802499141	-1.41136886418061	0.000504223744505599	0.123956258145548	0.405740362795607	NW_006239231.1	1245	2023	-	mRNA	abscisic stress-ripening protein 2
LOC102598663	0.377308408431041	-1.40618384348942	0.000924041944883625	0.172953350842934	0.424484314453005	NW_006238934.1	1506549	1509437	+	mRNA	uncharacterized LOC102598663
LOC107060951	0.378102353559835	-1.40315126524343	0.000596081000662813	0.138197258573696	0.408677925993394	NW_006239032.1	470883	471194	+	mRNA	glycine-rich protein DOT1-like
LOC102603210	0.381416421328331	-1.39056113676645	0.000803139462131063	0.159379639527238	0.414881035514257	NW_006238929.1	2495984	2497044	+	mRNA	NADH-ubiquinone oxidoreductase chain 2
LOC102578478	0.383038349835745	-1.38443925274215	0.00201550172192775	0.269896982616846	0.448337701600966	NW_006239216.1	38093	39308	+	mRNA	uncharacterized LOC102578478
LOC102595721	0.385020614694205	-1.37699240253203	0.000762228665248191	0.154995905497567	0.409069376000017	NW_006238958.1	431048	433772	+	mRNA	isoflavone reductase-like protein%2C transcript variant X2
LOC102590485	0.385263124177063	-1.37608399119685	0.000628944277518002	0.139991097229716	0.402503181289563	NW_006239350.1	237960	238864	-	mRNA	uncharacterized LOC102590485
LOC102600468	0.385847154293162	-1.37389862929243	0.000105347267347124	0.0559733819507894	0.354286229248897	NW_006239010.1	1510529	1512862	+	mRNA	60S ribosomal protein L6-like
LOC107061624	0.387019872010288	-1.36952044966844	0.00246540805897049	0.285969972811993	0.452351956617922	NW_006239078.1	162728	163879	+	mRNA	putative UDP-rhamnose:rhamnosyltransferase 1
LOC107061909	0.388036449325461	-1.36573591981704	0.00190602753180951	0.262642442703174	0.439921780058654	NW_006239103.1	1259032	1261011	-	mRNA	proteinase inhibitor 1-like
LOC102593741	0.388311872246628	-1.36471227801054	0.000196941945076293	0.0754379250546889	0.366571664331657	NW_006239263.1	185360	187070	-	mRNA	coiled-coil domain-containing protein 15-like
LOC102599453	0.388602700558372	-1.36363216805409	0.00176696539825954	0.260319718688851	0.436105625990891	NW_006239369.1	194478	195460	-	misc_RNA	uncharacterized LOC102599453
LOC102579253	0.388884955564992	-1.36258467125334	0.002540516232063	0.288585123160756	0.45141515181093	NW_006238936.1	1798379	1801051	+	mRNA	(+)-neomenthol dehydrogenase-like
LOC102581453	0.389310922966182	-1.36100527168156	0.00222418406459355	0.280594804093424	0.444985282247996	NW_006239135.1	587411	589711	+	mRNA	protein NRT1/ PTR FAMILY 1.2-like
LOC102605527	0.3907316388133	-1.35575001491996	0.00204622601497355	0.270842281079941	0.439687545236714	NW_006241616.1	414	1298	-	ncRNA	uncharacterized LOC102605527
LOC102598409	0.391199780959274	-1.35402253239133	0.00138925428116529	0.233493951684423	0.423545746197124	NW_006239128.1	681712	682171	-	mRNA	dehydrin HIRD11-like
LOC102593545	0.394787342757051	-1.34085235847288	0.000783467983718995	0.157371965363848	0.39923308134549	NW_006239308.1	564233	564996	-	mRNA	PRA1 family protein D-like
LOC102583003	0.395306117003542	-1.33895781516015	0.00145258736703022	0.236886797251038	0.420527932234658	NW_006239149.1	382960	394073	-	mRNA	translation initiation factor IF-2-like
LOC102590200	0.395656325439022	-1.33768027281668	0.000414480725187985	0.109801673336788	0.378872436427464	NW_006239715.1	1867	4745	+	mRNA	MLP-like protein 28
LOC102601474	0.396362513150006	-1.33510757194412	0.00329348266662531	0.314450259530176	0.454283675209819	NW_006239515.1	269709	270490	-	mRNA	uncharacterized LOC102601474
LOC102590725	0.397013902333034	-1.33273856742907	0.000944270024311004	0.173535426098449	0.403050941522805	NW_006239326.1	419752	421328	+	mRNA	probable carboxylesterase 6
LOC102602937	0.398964066929439	-1.3256692802622	0.000730861283134329	0.152379951829184	0.392473135081186	NW_006239017.1	715732	721291	+	mRNA	protein DEK-like%2C transcript variant X2
LOC102603539	0.399667109624531	-1.32312924300465	0.00309517947118367	0.30680115039559	0.447286659718775	NW_006239118.1	1178040	1180315	+	ncRNA	uncharacterized LOC102603539
LOC102601004	0.400760866413509	-1.31918645608372	0.000316960444686831	0.0985029336686186	0.366335990298299	NW_006238977.1	1648039	1648494	-	ncRNA	uncharacterized LOC102601004
LOC102606397	0.401090284508184	-1.31800107428872	0.00271230433075141	0.301853815079773	0.439540011694867	NW_006238985.1	607578	608189	+	ncRNA	uncharacterized LOC102606397
LOC102602389	0.403714683040338	-1.30859203652011	0.00276898063340762	0.304994253986704	0.437322061682239	NW_006239038.1	1319866	1328487	+	mRNA	transcription initiation factor TFIID subunit 3-like%2C transcript variant X2
LOC102591324	0.403993463544396	-1.30759614396072	0.00180212907815278	0.260319718688851	0.418961532617994	NW_006239476.1	79605	85405	-	mRNA	plastid division protein PDV2
LOC102580604	0.404374332330474	-1.30623666983924	0.000347128277591849	0.0985784458657818	0.3651434011094	NW_006238995.1	1431108	1433048	+	mRNA	acidic endochitinase
STH-21	0.404823226847984	-1.3046360274414	0.00154281729283306	0.249134741473072	0.412011122155168	NW_006238946.1	2661588	2662702	+	mRNA	pSTH-21 protein
LOC102604912	0.405235969454997	-1.30316585892397	0.00230306261684797	0.284051992825259	0.427536203537451	NW_006238958.1	1578606	1581440	-	mRNA	uncharacterized LOC102604912
LOC107062160	0.405241538580588	-1.30314603221738	0.00298089563337575	0.30680115039559	0.438813859269051	NW_006239128.1	1007519	1008055	-	mRNA	zeatin O-glucosyltransferase-like
LOC107062140	0.407578825152915	-1.29484899343372	0.0035876556920439	NA	0.444612241417687	NW_006239127.1	409033	410958	+	ncRNA	uncharacterized LOC107062140
LOC102605220	0.40822975989258	-1.29254673641568	0.00105556553694731	0.188980651728904	0.394636780310771	NW_006238929.1	4038343	4045639	+	mRNA	AP-4 complex subunit sigma
LOC102605056	0.408533619629424	-1.29147328731969	0.00427654792649073	0.339551267539699	0.452036955394899	NW_006238999.1	1716631	1719089	-	mRNA	uncharacterized LOC102605056
LOC107057752	0.40854185541549	-1.29144420376969	0.00191582870142991	0.262642442703174	0.416194879049327	NW_006239653.1	117956	118457	-	mRNA	phospholipase A1-IIbeta-like
LOC102595669	0.409581351320762	-1.28777806551024	0.000250071389036404	0.08763672018763	0.351641828362282	NW_006239078.1	24516	27052	+	mRNA	probable mannitol dehydrogenase
LOC102595771	0.410551230568954	-1.28436583518355	0.00217877447536656	0.279614582021656	0.419081643602911	NW_006244133.1	135	625	+	mRNA	pathogenesis-related protein 1C-like
LOC102585700	0.410674653576412	-1.28393218649914	0.00284301478531936	0.304994253986704	0.430240336683272	NW_006239013.1	924928	935340	-	mRNA	uncharacterized protein DDB_G0283697-like%2C transcript variant X5
LOC102581074	0.411205302542697	-1.28206922650652	0.000722974396690221	0.152379951829184	0.379230179242172	NW_006239019.1	835733	836418	-	mRNA	pathogenesis-related protein P2-like
LOC102580846	0.411472151372003	-1.28113330321271	0.0029256931655576	0.304994253986704	0.430569474529611	NW_006239512.1	91371	92807	+	mRNA	uncharacterized LOC102580846
LOC102585820	0.411801722501084	-1.27997823034076	0.00483178203717249	0.354106111325967	0.454208713112598	NW_006239783.1	31025	32443	+	mRNA	salutaridinol 7-O-acetyltransferase-like
LOC107062479	0.413131914415355	-1.27532558228394	0.00403484528747486	0.332289683649992	0.4435260072099	NW_006239157.1	873566	886479	-	ncRNA	uncharacterized LOC107062479
LOC102602383	0.413241850637694	-1.27494172584893	0.00245978468628082	0.285969972811993	0.421016684792693	NW_006246321.1	26	422	-	ncRNA	uncharacterized LOC102602383
LOC102597705	0.413693322321012	-1.27336642455655	0.00303744926031001	0.30680115039559	0.429622060191518	NW_006238970.1	478011	493549	+	mRNA	ABC transporter F family member 4%2C transcript variant X2
LOC102589834	0.414050513177944	-1.27212131106169	0.00310332197189727	0.30680115039559	0.430161096023454	NW_006238958.1	1951210	1952383	-	mRNA	phosphoprotein ECPP44-like
trnL-UAA	0.414751919168798	-1.26967943795239	0.00456614202895405	0.349808955157685	0.447677580295293	NC_008096.2	48991	49040	+	tRNA
LOC102601238	0.414823538112735	-1.26943033633155	0.00106714097105059	0.188998698216927	0.387944006149799	NW_006238983.1	607467	635156	+	ncRNA	uncharacterized LOC102601238
LOC102597572	0.415606336672294	-1.26671044397536	0.00440051017607924	0.340543298140574	0.444783421768142	NW_006239157.1	865674	871880	-	ncRNA	uncharacterized LOC102597572%2C transcript variant X1
LOC102591302	0.416623171179693	-1.26318501543099	0.000430563520017955	0.110809558409621	0.35879771320252	NW_006239302.1	552423	553499	-	mRNA	bZIP transcription factor 53-like
LOC102596240	0.417152016440036	-1.26135487572874	0.00271202896470699	0.301853815079773	0.420644738198722	NW_006239071.1	546415	549576	+	mRNA	rho GDP-dissociation inhibitor 1-like
LOC102586107	0.417212906621905	-1.26114430608194	0.00558456500759274	0.375442327510449	0.45508533171399	NW_006239263.1	399768	400336	-	mRNA	histone H3.2
LOC102588832	0.418062667151687	-1.25820887791021	0.00403082190842	0.332289683649992	0.437525327824457	NW_006238936.1	1990721	1991498	-	mRNA	uncharacterized LOC102588832
LOC102603581	0.418182446723412	-1.25779558904922	0.00336004162936744	0.314450259530176	0.428883273981593	NW_006239304.1	202177	206698	-	mRNA	uncharacterized protein At2g23090-like
LOC102598635	0.418478546389143	-1.25677443103968	0.00426174411795659	0.339551267539699	0.439722409344258	NW_006239073.1	306676	309000	+	mRNA	cytochrome b5-like
LOC107059134	0.418829001057174	-1.25556675234936	0.00527400929214585	0.367782095368689	0.45005567567169	NW_006239768.1	49885	53597	-	ncRNA	uncharacterized LOC107059134
LOC102602701	0.418902644067534	-1.25531310452136	0.00335788931673576	0.314450259530176	0.428007760873834	NW_006238999.1	174467	177861	+	mRNA	uncharacterized protein At1g10890
LOC107057887	0.419421939335806	-1.25352576625418	0.00493321389058719	0.356381429788867	0.445878349890063	NW_006239320.1	522029	523651	-	ncRNA	uncharacterized LOC107057887
LOC102589665	0.419723310818604	-1.25248950426661	0.00213677923745552	0.277125124567952	0.407906376454027	NW_006239037.1	1639379	1649377	-	pseudogene
LOC102598548	0.419964495599565	-1.25166072934732	0.00556911520872861	0.375442327510449	0.451516228703055	NW_006238930.1	2393473	2395076	+	mRNA	AAA-ATPase At3g28600-like
LOC102582123	0.42000425861762	-1.25152413876888	0.00140401742559366	0.23359162643387	0.391857592616838	NW_006238934.1	950241	953716	+	mRNA	E3 ubiquitin-protein ligase RNF8
LOC102598465	0.420038156599458	-1.25140770548067	0.00235703613047084	0.284051992825259	0.41149631435155	NW_006239402.1	276815	277926	+	mRNA	uncharacterized LOC102598465
LOC102591967	0.420159987880978	-1.25098931515677	0.00285870753188698	0.304994253986704	0.419438086449139	NW_006239266.1	403705	410609	+	mRNA	uncharacterized LOC102591967
LOC102604605	0.421005971368634	-1.24808739888115	0.000887021895694213	0.168369107598695	0.375465482558766	NW_006238999.1	211785	213367	-	pseudogene
LOC102598830	0.421431300740921	-1.24663062423787	0.00513183874941596	NA	0.445441650608366	NW_006239667.1	105480	106070	+	mRNA	uncharacterized LOC102598830
LOC102586472	0.422165761322267	-1.24411851756085	0.00252550358775424	0.288585123160756	0.411923096820314	NW_006239002.1	904149	905789	-	mRNA	caffeoyl-CoA O-methyltransferase 6
LOC102602308	0.423163021267638	-1.24071453398722	0.00371240415865443	0.32666206701101	0.427593965569822	NW_006239183.1	405605	407238	+	mRNA	hyoscyamine 6-dioxygenase
LOC102593862	0.423581345915842	-1.23928903895487	0.00479586507097281	0.354106111325967	0.439396483910253	NW_006238962.1	176218	180137	-	mRNA	UDP-glycosyltransferase 74E1-like
LOC102592693	0.42454926935914	-1.23599610521871	0.00596346487264639	0.393921047822676	0.449488513638996	NW_006239057.1	249474	251308	-	mRNA	zeatin O-glucosyltransferase-like
LOC102595896	0.424700532956883	-1.23548217576228	0.00192230775323461	0.262642442703174	0.398288213181362	NW_006239064.1	1210324	1217968	-	mRNA	beta-amyrin 11-oxidase-like
LOC102583543	0.425300222642563	-1.23344648467977	0.00670871984855245	0.410778158459136	0.454983867503512	NW_006239071.1	989422	990317	-	mRNA	ethylene-responsive transcription factor 1B-like
LOC102582218	0.425808614359571	-1.2317229582298	0.00288164536918599	0.304994253986704	0.413317491578284	NW_006239132.1	560568	563116	-	mRNA	uncharacterized LOC102582218%2C transcript variant X2
LOC102605721	0.425907579499116	-1.23138769040769	0.00632882618829463	0.402939986222517	0.45101813711264	NW_006239395.1	255952	258485	+	mRNA	probable transmembrane ascorbate ferrireductase 3
LOC102583076	0.42763396508547	-1.22555165035482	0.00612984070956756	0.400653199711458	0.447158595456177	NW_006239026.1	947201	953179	+	mRNA	cytokinin riboside 5'-monophosphate phosphoribohydrolase LOG7-like
LOC102600939	0.427891569000352	-1.22468284191617	0.00344804914930207	0.319060772686261	0.41874006523504	NW_006239073.1	1124093	1128024	-	mRNA	sm-like protein LSM2%2C transcript variant X1
LOC102595874	0.428343889693612	-1.22315858623362	0.0055577806182474	0.375442327510449	0.441129026495639	NW_006239666.1	129872	131510	-	mRNA	chalcone synthase J-like
LOC102596248	0.429357201397583	-1.2197497052947	0.00144830697315204	0.236886797251038	0.38298537151202	NW_006239089.1	1014361	1015130	+	misc_RNA	cysteine protease inhibitor 1-like
LOC102587061	0.430207530809368	-1.21689531543965	0.00656397360210876	0.410778158459136	0.447685562729884	NW_006239031.1	1423881	1426305	-	mRNA	basic blue protein-like
LOC102588653	0.430471077616249	-1.21601178544485	0.00330348168225181	0.314450259530176	0.413892482780712	NW_006238969.1	1752615	1792310	+	mRNA	pre-mRNA-processing protein 40A-like%2C transcript variant X3
LOC102587124	0.431145440106974	-1.21375347307554	0.00382768374313186	0.32666206701101	0.419689932995669	NW_006238962.1	1530040	1532446	+	misc_RNA	uncharacterized LOC102587124%2C transcript variant X3
LOC102598454	0.431609192485268	-1.21220250297227	0.00488465628401183	0.354428077770744	0.430692399373061	NW_006238972.1	418658	419248	+	mRNA	probable steroid-binding protein 3
LOC102594853	0.432216929437277	-1.21017251288691	0.00310696946248269	0.30680115039559	0.409263559932563	NW_006239445.1	57286	58213	-	mRNA	Werner Syndrome-like exonuclease
LOC102581845	0.432345687921935	-1.20974279449537	0.00359562195135463	0.325403786597594	0.415488172031538	NW_006239475.1	174438	182970	+	mRNA	myb-like protein X%2C transcript variant X1
LOC102578442	0.433028035709718	-1.20746766192148	0.00282932050592928	0.304994253986704	0.40441723325003	NW_006239053.1	671850	672604	+	mRNA	17.7 kDa class I heat shock protein-like
LOC102598067	0.433337437289327	-1.20643721424683	0.00800180015197111	0.446104181777785	0.454917049818504	NW_006239057.1	1225845	1228985	-	mRNA	uncharacterized LOC102598067
LOC107059669	0.434813757495549	-1.20153050696785	0.00794720851127638	0.446104181777785	0.452672451426067	NW_006238927.1	6138607	6146221	+	ncRNA	uncharacterized LOC107059669
LOC102582519	0.435439136390738	-1.19945701501531	0.00480599221126324	0.354106111325967	0.425375914394706	NW_006240647.1	678	2033	+	pseudogene
LOC102593061	0.435730559674391	-1.19849179562416	0.00307416369359965	0.30680115039559	0.40486536656139	NW_006239197.1	212567	223571	-	mRNA	probable leucine-rich repeat receptor-like protein kinase At5g49770
POPA	0.436238772993723	-1.19681009217184	0.00475091531299702	0.354106111325967	0.42388147113821	NW_006239015.1	1657315	1660547	-	mRNA	Suberization-associated anionic peroxidase
LOC102600154	0.436611472822212	-1.19557805442068	0.00386803601387834	0.326720108638923	0.413877003564419	NW_006239031.1	65116	66129	+	mRNA	putative germin-like protein 2-1%2C transcript variant X1
LOC102595006	0.436939189302927	-1.19449558723423	0.00477424648850719	0.354106111325967	0.423297219291483	NW_006239057.1	1171457	1173503	-	mRNA	uncharacterized LOC102595006%2C transcript variant X1
LOC102603518	0.438507717427392	-1.18932586157596	0.000653182810821145	0.143447654360468	0.348928201473282	NW_006239045.1	1185534	1187737	-	mRNA	22.7 kDa class IV heat shock protein
LOC102592309	0.438672304680631	-1.18878446936263	0.00431987537077564	0.339551267539699	0.416560906240607	NW_006238976.1	1913849	1919376	+	mRNA	ubiquitin-conjugating enzyme E2 5
LOC102583160	0.440426504526763	-1.18302680309967	0.00236170394056146	0.284051992825259	0.389087062656065	NW_006239309.1	369378	371186	+	mRNA	40S ribosomal protein S28%2C transcript variant X2
LOC102603728	0.440580529567129	-1.18252235499523	0.00936005386825218	0.481354987925331	0.455058601481909	NW_006240537.1	550	4430	-	ncRNA	uncharacterized LOC102603728
LOC102589778	0.44078349529765	-1.18185789025692	0.00706454254494596	NA	0.438734822086364	NW_006239031.1	607195	608926	-	mRNA	uncharacterized LOC102589778
LOC102589112	0.44096206631856	-1.18127354134483	0.00614657419986001	NA	0.431144081119387	NW_006239579.1	50084	52277	-	mRNA	uncharacterized LOC102589112
LOC102591410	0.441209506014125	-1.18046422025069	0.00941055323028412	0.481354987925331	0.454589835456647	NW_006239288.1	572493	573650	-	mRNA	kirola-like
LOC102595341	0.441263672091783	-1.18028711541927	0.00669140152917396	0.410778158459136	0.435237282753035	NW_006239079.1	326446	327397	+	mRNA	translation initiation factor IF-2
LOC102598091	0.441778606945735	-1.17860453676586	0.00635872038862513	0.402939986222517	0.431931157562947	NW_006239199.1	465638	469353	-	mRNA	glutamic acid-rich protein-like
LOC102584411	0.442272513329306	-1.1769925115152	0.00291918658911188	0.304994253986704	0.395478576405744	NW_006239038.1	1371763	1378053	-	mRNA	troponin T%2C fast skeletal muscle
LOC102585484	0.443024339104423	-1.17454213438996	0.00675302302334839	0.411959415620634	0.433604898078701	NW_006239783.1	60148	66599	-	mRNA	protein DETOXIFICATION 32-like
LOC102588621	0.443972705130914	-1.17145711061538	0.00594255349943133	0.393921047822676	0.425839704964299	NW_006239207.1	633298	636950	+	mRNA	RNA-binding protein 25
LOC102582458	0.444078877656943	-1.17111214286692	0.0100432461080027	0.495415376878943	0.45491800159806	NW_006239238.1	528251	530632	-	mRNA	uncharacterized LOC102582458
LOC107060665	0.44414337000353	-1.17090263947066	0.00643468480406818	NA	0.429725760376447	NW_006238932.1	2866345	2867533	-	mRNA	uncharacterized LOC107060665
LOC102584623	0.444263391095357	-1.17051283191265	0.00190862087145593	0.262642442703174	0.377086674829436	NW_006240238.1	1618	6467	+	mRNA	vacuolar protein sorting-associated protein 25%2C transcript variant X1
LOC102592761	0.446440944375559	-1.16345874796502	0.00800705254380384	NA	0.438747609893564	NW_006239361.1	34595	37728	+	pseudogene
LOC102578158	0.447544609279101	-1.15989660384412	0.00026524874544074	0.0910190017948838	0.318035280830157	NW_006239233.1	584439	586965	-	mRNA	glycine-rich protein A3
LOC102584366	0.450037437502633	-1.15188307421658	0.00082439978754967	0.161651058342031	0.344414245958716	NW_006238978.1	1662685	1665528	+	mRNA	60S ribosomal protein L31-like
LOC102591640	0.451445739858019	-1.14737549708583	0.00245208662970597	0.285969972811993	0.378772767560184	NW_006239356.1	415483	435172	+	mRNA	THO complex subunit 4A-like
LOC107060907	0.451613412770967	-1.14683976056829	0.00510180096521889	0.366950933179565	0.409507415959281	NW_006239029.1	1040920	1042381	+	mRNA	zeatin O-glucosyltransferase-like
LOC102585555	0.451940633452418	-1.14579482102756	0.00870868561424259	0.467233748378468	0.436778930575415	NW_006239302.1	375697	378393	-	mRNA	cysteine proteinase RD19a
LOC102595979	0.452145071342162	-1.14514235736584	0.00610469240568363	0.400599157824761	0.417614417636614	NW_006238997.1	496265	510595	+	mRNA	uncharacterized LOC102595979
LOC102585732	0.452309089441291	-1.14461910674445	0.00869947629279474	0.467233748378468	0.436270804812065	NW_006239073.1	692871	693691	-	mRNA	uncharacterized LOC102585732
LOC102601498	0.452362453066005	-1.14444890699081	0.0118382221351987	0.531300699697161	0.45470026491887	NW_006239043.1	357793	360412	+	mRNA	heat stress transcription factor B-3
LOC102600692	0.452628898601774	-1.14359939685236	0.00686760926916352	NA	0.423054451792601	NW_006239027.1	729275	730862	+	mRNA	F-box/FBD/LRR-repeat protein At1g13570-like
LOC107057662	0.452719760075783	-1.14330981692722	0.00434978552916499	0.339551267539699	0.400934252553833	NW_006239104.1	124391	125586	-	mRNA	glutathione transferase GST 23-like
LOC102599874	0.452872285957117	-1.14282384018825	0.00937034725437999	0.481354987925331	0.439845680115857	NW_006239265.1	121935	126120	+	mRNA	coiled-coil domain-containing protein 97
LOC102582456	0.452874053466031	-1.14281820952493	0.00366999592857529	0.32666206701101	0.393367708892421	NW_006238942.1	1580901	1583167	+	mRNA	probable L-gulonolactone oxidase 6
LOC102590365	0.454202666323132	-1.13859191971031	0.0112260742103482	0.521771004638673	0.449045646727375	NW_006238947.1	2569833	2573249	-	mRNA	probable DNA double-strand break repair Rad50 ATPase
LOC102585067	0.454459190646724	-1.13777734523135	0.00804401323465497	0.446104181777785	0.42931481752217	NW_006239099.1	1121129	1126632	+	misc_RNA	uncharacterized LOC102585067%2C transcript variant X5
LOC102595193	0.454728917778138	-1.13692134194073	0.00375230082079933	0.32666206701101	0.392276157112585	NW_006239434.1	117708	119478	-	mRNA	ribosomal RNA-processing protein 14-C-like%2C transcript variant X2
LOC102589580	0.455130566125594	-1.13564761533361	0.0125381589563879	0.537289019831131	0.454873186436661	NW_006239167.1	9597	37114	-	pseudogene
LOC102583623	0.455158810104826	-1.13555808897013	0.0125526495768132	0.537289019831131	0.454911973543986	NW_006239690.1	58612	60507	+	mRNA	HMG1/2-like protein
LOC107063221	0.45544392804259	-1.13465464725819	0.00631454302559747	0.402939986222517	0.415474574509067	NW_006239245.1	179103	180449	+	mRNA	zeatin O-glucosyltransferase-like
LOC102587420	0.455658250620634	-1.13397590422928	0.0126252906368586	0.537861505525251	0.454651039885039	NW_006238930.1	2148358	2150240	-	mRNA	tubulin alpha chain-like
LOC102581733	0.456135977520769	-1.13246412827914	0.00795032914513665	0.446104181777785	0.426673226210832	NW_006239542.1	87181	90590	-	mRNA	high mobility group B protein 1%2C transcript variant X1
LOC102600771	0.456510588960178	-1.1312797703555	0.00177802921209406	0.260319718688851	0.362009116647274	NW_006238977.1	1651792	1652234	-	ncRNA	uncharacterized LOC102600771
LOC102594746	0.456727814036095	-1.13059344454032	0.0117757790427228	0.531300699697161	0.448863144784833	NW_006238976.1	1161473	1164633	-	mRNA	high mobility group B protein 13-like
LOC107060850	0.456818321443519	-1.13030758138966	0.00312386687687613	0.30680115039559	0.382470719366211	NW_006239027.1	1504871	1506211	+	mRNA	zeatin O-glucosyltransferase-like
LOC102604114	0.457625202074502	-1.12776158930358	0.013132973211495	0.546204659512803	0.454716372096537	NW_006238934.1	754978	756228	-	mRNA	abscisic acid receptor PYL4
LOC102590870	0.457864912395308	-1.12700608382403	0.00235235717752352	0.284051992825259	0.370516849642408	NW_006239019.1	270928	273907	+	mRNA	cytochrome P450 98A2-like
LOC102604534	0.458107833726704	-1.12624086147471	0.00472397433012437	0.354106111325967	0.398630230656908	NW_006239081.1	680406	683326	+	mRNA	cytochrome B5-like protein%2C transcript variant X2
LOC102586244	0.458567331905781	-1.12479451313971	0.0100415474285028	0.495415376878943	0.436916006963097	NW_006239405.1	292229	293355	+	mRNA	NADH-ubiquinone oxidoreductase chain 1-like
LOC102591151	0.458851914426121	-1.12389946803219	0.00171982463070654	0.260319718688851	0.358525675383403	NW_006239146.1	779884	783861	+	mRNA	D-3-phosphoglycerate dehydrogenase 1%2C chloroplastic-like
LOC102602704	0.458913457488099	-1.12370598095332	0.0114008561901353	0.522284401870115	0.444123415416879	NW_006239002.1	1081554	1086685	+	pseudogene
LOC102588755	0.45930258352302	-1.12248319631573	0.00531431842011705	0.367782095368689	0.402708105357187	NW_006239294.1	296262	299256	-	mRNA	DNA-binding protein S1FA-like
LOC102586786	0.459727731290029	-1.12114840113221	0.00879137031913419	0.468617024357473	0.427909061038068	NW_006238978.1	1904678	1905091	-	mRNA	uncharacterized LOC102586786
LOC107058036	0.459782484582105	-1.12097658726504	0.00705331310909372	NA	0.416052288173126	NW_006239349.1	251742	253719	+	ncRNA	uncharacterized LOC107058036
LOC102604669	0.460058571520782	-1.12011054792792	0.013321378011808	0.548541043081224	0.452558940441886	NW_006239248.1	427785	429087	+	mRNA	histone-lysine N-methyltransferase ATXR3-like
LOC102604977	0.460212860915241	-1.11962679381258	0.00480066989116109	0.354106111325967	0.397014829698711	NW_006239072.1	535147	538741	+	mRNA	heat shock cognate protein 80
LOC102600646	0.460256884065115	-1.11948879475199	0.0135699252151784	0.556531840728785	0.453518754176085	NW_006238963.1	825959	827548	-	mRNA	uncharacterized protein DDB_G0279979
LOC102582862	0.461459445920381	-1.11572422868554	0.00910673964215284	0.477751979868055	0.427804943099214	NW_006239755.1	33765	40650	-	mRNA	vacuolar protein sorting-associated protein 2 homolog 3-like%2C transcript variant X2
LOC102597961	0.461675871904111	-1.1150477586315	0.0142210610688979	0.5672221826497	0.454818848235369	NW_006239040.1	427983	430871	+	mRNA	2-alkenal reductase (NADP(+)-dependent)-like
LOC107062300	0.462398597690866	-1.11279107228126	0.0142089716205999	0.5672221826497	0.453841709059977	NW_006239141.1	1094503	1095117	-	mRNA	premnaspirodiene oxygenase-like
LOC102578903	0.462633408920621	-1.1120586413998	0.00314792024873139	0.30680115039559	0.376597327002481	NW_006239103.1	257038	260965	+	mRNA	cyanate hydratase
LOC102579199	0.463604505970159	-1.10903350630568	0.00377900317561516	0.32666206701101	0.382947840151282	NW_006239006.1	15225	18682	-	ncRNA	uncharacterized LOC102579199
LOC102593084	0.463701213096988	-1.10873259390984	0.0145177218734829	0.572060758320903	0.453619380724237	NW_006239280.1	106636	112613	+	mRNA	protein ECERIFERUM 1-like
LOC102599091	0.465486345473284	-1.10318924634476	0.00394085969981426	0.330440990504811	0.38267217074534	NW_006239177.1	445733	452102	+	mRNA	protein ECERIFERUM 1-like
LOC102585031	0.465722741208816	-1.10245676431137	0.00334653735655682	0.314450259530176	0.375755642527085	NW_006238997.1	731127	735018	+	misc_RNA	protein IN2-1 homolog B-like
LOC102601303	0.465949794213543	-1.10175358108342	0.00748682812798095	0.439198277127021	0.411966475705553	NW_006239183.1	231727	235956	+	mRNA	cellulose synthase-like protein G1
LOC102598237	0.466367041778364	-1.10046225819931	0.00573675524125824	0.384106079588474	0.398363115319781	NW_006239290.1	51476	53617	-	mRNA	60S ribosomal protein L38-like
LOC102580472	0.466509915518602	-1.10002034946416	0.00723223251810739	0.430043688829411	0.409544983799867	NW_006239304.1	400551	413334	-	mRNA	F-box-like/WD repeat-containing protein TBL1Y
LOC102588127	0.466562841492815	-1.09985668368346	0.00620068595414071	0.401649401431008	0.401851085018793	NW_006239493.1	268295	270127	+	mRNA	60S acidic ribosomal protein P2-like%2C transcript variant X2
LOC102599248	0.466737028920613	-1.09931816578765	0.00665610925276185	0.410778158459136	0.405117730533482	NW_006239419.1	186492	187979	-	mRNA	(RS)-norcoclaurine 6-O-methyltransferase-like
LOC102583652	0.466892809020984	-1.09883672620372	0.00452682101743763	0.348417144758015	0.387063172307751	NW_006239149.1	463726	478567	-	mRNA	troponin T%2C fast skeletal muscle-like%2C transcript variant X1
LOC107059466	0.466937895115958	-1.09869741725747	0.00240791403282927	0.285329151328999	0.362047263834658	NW_006247319.1	150	285	-	mRNA	probable inactive patatin-3-Kuras 1
LOC102594864	0.466992508015226	-1.09852868999735	0.0154314939000438	0.598052084770872	0.453545625395596	NW_006239014.1	22684	24031	-	mRNA	uncharacterized LOC102594864
LOC102594632	0.467386645592633	-1.09731158158931	0.0141054328465988	0.5672221826497	0.447048920245821	NW_006239343.1	371788	374840	+	mRNA	CBS domain-containing protein CBSX5
LOC102583504	0.46857392153972	-1.09365143157889	0.00726397765431364	0.430377611310072	0.407395806888194	NW_006239393.1	334675	348973	-	mRNA	uncharacterized LOC102583504
LOC102588879	0.469089761394842	-1.0920640827469	0.00199214938846725	0.268956496536426	0.353258721967717	NW_006238997.1	157282	159280	-	mRNA	60S ribosomal protein L23a-like
LOC102603153	0.469308906286433	-1.09139025558799	0.00877680870323733	0.468617024357473	0.416461411853974	NW_006239002.1	670157	673237	+	mRNA	PRKR-interacting protein 1
LOC102584011	0.4696234705757	-1.09042358244235	0.00666575189301728	0.410778158459136	0.40191096651197	NW_006238937.1	626280	628173	-	mRNA	uncharacterized acetyltransferase At3g50280-like
LOC102577893	0.469631787268431	-1.09039803358061	0.0041968022641029	0.339551267539699	0.38086153101976	NW_006238949.1	1729789	1731513	+	mRNA	WRKY transcription factor 6
LOC102601955	0.470035408046348	-1.08915865492949	0.00224871071218092	0.280594804093424	0.356487273471385	NW_006239072.1	1296026	1298421	+	mRNA	caffeic acid 3-O-methyltransferase 1-like
LOC102583766	0.470673781003388	-1.08720060529747	0.00940209821357064	0.481354987925331	0.418624790655366	NW_006239132.1	592743	595186	+	mRNA	universal stress protein A-like protein
LOC107057878	0.470748065232419	-1.08697292949094	0.0103742841363579	0.504055557551479	0.424085635091282	NW_006239318.1	333349	333816	+	ncRNA	uncharacterized LOC107057878
LOC107061101	0.470934815558602	-1.08640071186121	0.00616331591344369	0.401248918617909	0.396646611939765	NW_006239040.1	1052096	1053007	-	mRNA	uncharacterized LOC107061101%2C transcript variant X2
clpP	0.471069929535945	-1.0859868535077	0.0104358487494587	0.505345420371917	0.42404087799922	NC_008096.2	71731	73736	-	protein_coding
LOC102598850	0.471336650760932	-1.08517022635991	0.0062182379554919	0.401649401431008	0.396619912152493	NW_006239067.1	402762	413130	+	mRNA	eukaryotic translation initiation factor 5B-like
LOC102590834	0.472200981010867	-1.08252705607802	0.00177922670370306	0.260319718688851	0.346430221407084	NW_006238976.1	1078261	1079521	-	mRNA	uncharacterized LOC102590834
LOC102598365	0.472621101832142	-1.08124404994093	0.00537457906650492	0.370396200018421	0.388422335367741	NW_006238999.1	764503	766750	-	mRNA	60S ribosomal protein L38
LOC102591330	0.47299264788111	-1.08011033615968	0.0071770137948007	0.42830650077595	0.401749460917137	NW_006239005.1	1346440	1350706	-	mRNA	uncharacterized LOC102591330
LOC102591112	0.473172576185675	-1.07956163352459	0.0163046800327053	0.613276795792175	0.449438494602578	NW_006239010.1	1014299	1014673	+	mRNA	RNA-binding protein 12-like
LOC107059133	0.473197595010078	-1.07948535357621	0.0125149268155439	0.537289019831131	0.432264040006683	NW_006239768.1	12628	31092	+	ncRNA	uncharacterized LOC107059133
LOC102585628	0.473393829568938	-1.07888719343737	0.00776407830244982	0.446104181777785	0.405267481054455	NW_006239099.1	539853	542621	+	mRNA	serine/threonine-protein phosphatase 7 long form homolog
LOC102588088	0.47341204313346	-1.07883168761517	0.0172510404665394	0.613276795792175	0.453040664612565	NW_006238944.1	2664723	2665751	+	ncRNA	uncharacterized LOC102588088
LOC102583434	0.473655125962111	-1.07809109727361	0.0178372455082245	0.613276795792175	0.455086728033284	NW_006239133.1	572672	574212	+	ncRNA	uncharacterized LOC102583434
LOC102592699	0.474182339565184	-1.07648616276374	0.00132145278252249	0.229112092430821	0.335220312737867	NW_006239074.1	87583	89228	+	mRNA	UDP-glucose flavonoid 3-O-glucosyltransferase 7-like
LOC102583908	0.474686790490292	-1.07495219165321	0.0168680392652585	0.613276795792175	0.449851441021688	NW_006238946.1	2665814	2666779	+	mRNA	pathogenesis-related protein STH-2
LOC102597903	0.475353004733414	-1.07292881505972	0.011337261317495	0.522284401870115	0.423726145236946	NW_006239220.1	569912	578276	-	mRNA	uncharacterized LOC102597903
WIN2	0.475531153698007	-1.0723882347409	0.00485833264771187	0.354106111325967	0.380781843647004	NW_006239019.1	857842	859165	-	mRNA	wound-induced protein WIN2-like
LOC102598379	0.475909808467239	-1.07123990624056	0.0168316119041092	0.613276795792175	0.448148994937345	NW_006239620.1	2639	4047	+	mRNA	salutaridinol 7-O-acetyltransferase-like
LOC107062604	0.476546726554047	-1.06931041409374	0.0174477112393467	0.613276795792175	0.449831629200233	NW_006239169.1	167967	168618	+	ncRNA	uncharacterized LOC107062604
LOC102605897	0.47712465278462	-1.06756186333092	0.00368027184293555	0.32666206701101	0.367574570480149	NW_006239191.1	123899	126449	-	mRNA	uncharacterized protein C167.05
LOC102590781	0.477708993407456	-1.06579605747068	0.00440384448448439	0.340543298140574	0.374267496387788	NW_006239053.1	234413	244677	-	mRNA	uncharacterized LOC102590781
LOC102603630	0.477765846792623	-1.06562436881184	0.00485872024525946	0.354106111325967	0.37838358456603	NW_006239066.1	54234	59943	-	mRNA	intermediate filament protein ifa-3%2C transcript variant X1
LOC102585448	0.478029422594008	-1.06482867642169	0.00749284899961708	0.439198277127021	0.398199693028685	NW_006239308.1	287464	291384	-	mRNA	probable nucleolar protein 5-2
LOC102591075	0.47809231663207	-1.06463887440544	0.0192995495549533	0.618449184279446	0.455033398359607	NW_006238958.1	1143848	1145291	+	mRNA	auxin-responsive protein SAUR71
LOC102600927	0.478169205333862	-1.06440687312448	0.00745748237612163	0.439198277127021	0.397805988319299	NW_006239054.1	210214	214288	+	mRNA	GRF1-interacting factor 1-like%2C transcript variant X2
LOC102589912	0.478343334212451	-1.06388160061208	0.00670826627191095	0.410778158459136	0.392432884864103	NW_006239146.1	698838	701634	-	ncRNA	uncharacterized LOC102589912
LOC102581666	0.478617993684902	-1.06305345874644	0.00223194357306422	0.280594804093424	0.347687563939596	NW_006239143.1	287937	290410	-	mRNA	uncharacterized LOC102581666
LOC102597635	0.478728327804573	-1.06272091767029	0.016393582884261	0.613276795792175	0.4427942486903	NW_006239025.1	1496812	1497835	+	mRNA	heme-binding protein 2-like
LOC102601122	0.479312028764267	-1.06096294875315	0.0178602811107464	0.613276795792175	0.4479468134784	NW_006238985.1	2118775	2120671	-	mRNA	calcium uniporter protein 2%2C mitochondrial
LOC102591837	0.479846359301026	-1.059355547713	0.00811414802012441	0.448483664561977	0.400167134600772	NW_006239205.1	246627	248892	+	mRNA	cytochrome P450 83B1-like
LOC102593254	0.480064426815105	-1.05870005986745	0.0195729106174059	0.621793152026252	0.453514305288309	NW_006239040.1	323567	324385	-	ncRNA	uncharacterized LOC102593254
LOC102581606	0.480119416752321	-1.05853481295075	0.0158927741856353	0.608767171189764	0.438976762021782	NW_006238977.1	2022211	2026681	-	pseudogene
LOC102583062	0.480325423947031	-1.05791592147431	0.00803214687463315	0.446104181777785	0.399105797074377	NW_006239512.1	151320	158866	+	mRNA	probable transcription factor KAN2%2C transcript variant X1
LOC102589566	0.480438538676683	-1.05757621252055	0.00669300843161129	0.410778158459136	0.389998418286689	NW_006239083.1	124227	128741	-	mRNA	uncharacterized LOC102589566
LOC102605580	0.481149501699026	-1.05544286025237	0.0100740146018418	0.495415376878943	0.41015495015813	NW_006239263.1	81963	85187	-	mRNA	ribosomal RNA-processing protein 17
LOC102605153	0.481636183210274	-1.05398431537873	0.00753276487101574	0.439972234718086	0.394407232388738	NW_006239340.1	360413	362225	+	mRNA	extensin-2-like
LOC102582734	0.481682333489534	-1.05384608326148	0.00954052281177415	0.483513696100714	0.406568195707348	NW_006239589.1	64366	68269	-	mRNA	uncharacterized LOC102582734
LOC102591107	0.482641890946322	-1.0509749550534	0.0151905402043272	0.591497370462112	0.43289114463251	NW_006239487.1	63417	76639	+	pseudogene
LOC107061375	0.483336077464646	-1.04890140958426	0.0211245839224807	0.631367909856031	0.454906747862991	NW_006239059.1	1341712	1342152	+	mRNA	ribosomal protein S12%2C mitochondrial
LOC102602963	0.483472585764391	-1.04849400767346	0.0212247921490589	0.631367909856031	0.455083083867598	NW_006239103.1	108827	111270	-	mRNA	protein PROTON GRADIENT REGULATION 5%2C chloroplastic
LOC102597048	0.483519508759702	-1.04835399500308	0.0211744066172349	0.631367909856031	0.454844946414671	NW_006239320.1	347581	368865	+	mRNA	zingipain-2-like
LOC102598111	0.483634824290393	-1.0480099648119	0.0196358217606227	NA	0.449166082387201	NW_006239259.1	527370	529507	+	mRNA	uncharacterized LOC102598111
LOC102592079	0.483825642237815	-1.04744086226031	0.0210199948012667	0.630638131824525	0.453904250957331	NW_006239329.1	300513	303172	-	misc_RNA	probable inactive leucine-rich repeat receptor-like protein kinase At1g66830%2C transcript variant X11
LOC102595704	0.483874356277421	-1.04729561165883	0.00514097907653936	0.367782095368689	0.374292831123072	NW_006238936.1	2985904	2987644	+	mRNA	eukaryotic translation initiation factor 1A-like
LOC102587376	0.483967337116007	-1.04701841137689	0.0213933858671382	0.631892217572032	0.455033697270891	NW_006239561.1	118320	120364	+	mRNA	uncharacterized LOC102587376
LOC102605870	0.484225153408507	-1.04625007181822	0.00709346961016967	0.427972666480237	0.388590379362922	NW_006239031.1	262223	270759	-	mRNA	zinc finger CCCH domain-containing protein 5%2C transcript variant X1
LOC102578738	0.4843660925413	-1.04583022043048	0.0192412769239187	0.618030477856833	0.446778819090873	NW_006238978.1	277987	278753	-	mRNA	uncharacterized LOC102578738
LOC107061619	0.484472333749811	-1.04551381335761	0.0126375085081824	0.537861505525251	0.4192411697018	NW_006239077.1	1024011	1024453	+	mRNA	uncharacterized LOC107061619
LOC102584835	0.484645324976015	-1.04499876013458	0.0205498023516314	0.628511051452676	0.451178232940396	NW_006239023.1	1488285	1489999	+	mRNA	1-aminocyclopropane-1-carboxylate oxidase-like
LOC102580148	0.484741975904721	-1.04471107776887	0.0214790008826025	0.631892217572032	0.45432946362216	NW_006238963.1	1488163	1489648	+	mRNA	uncharacterized LOC102580148
LOC102595558	0.484956472053769	-1.04407283288723	0.00948514247206462	0.482190684127705	0.402486839020646	NW_006239064.1	1284524	1294819	+	mRNA	gamma aminobutyrate transaminase 2
LOC102588964	0.485149637421829	-1.04349830043242	0.0188999495114315	0.616437759213444	0.444515002955027	NW_006239260.1	324840	328280	+	mRNA	uncharacterized LOC102588964
LOC102590095	0.485220604121989	-1.04328728137559	0.0199391314367295	0.623778914499928	0.448245405181868	NW_006239635.1	107359	108191	+	mRNA	basic form of pathogenesis-related protein 1-like
LOC102595968	0.485284533825386	-1.04309721320885	0.0203397831625488	NA	0.449606947860421	NW_006239395.1	169243	173877	-	pseudogene
LOC102604154	0.485641417612792	-1.04203662873753	0.00313961452493274	0.30680115039559	0.352787029472901	NW_006239399.1	172688	181434	-	mRNA	bifunctional L-3-cyanoalanine synthase/cysteine synthase 1%2C mitochondrial
LOC102582499	0.485821796863905	-1.04150087555578	0.0220999660291276	0.638489395881003	0.455073072088873	NW_006238993.1	218116	220696	-	mRNA	60S ribosomal protein L23-like
LOC102592539	0.486639358706351	-1.03907508674798	0.00395221147042971	0.330440990504811	0.360545711839656	NW_006238978.1	892612	905418	+	mRNA	uncharacterized LOC102592539%2C transcript variant X2
LOC102589893	0.487080965524732	-1.03776648920774	0.022556046271004	0.639619845955161	0.454986809314376	NW_006239031.1	1511270	1518110	+	ncRNA	uncharacterized LOC102589893%2C transcript variant X2
LOC102579050	0.487112002885741	-1.0376745619443	0.0100761429940165	0.495415376878943	0.40326148045528	NW_006238955.1	2690158	2702321	-	pseudogene
LOC102593808	0.487324989404331	-1.03704389089739	0.0167751672157825	0.613276795792175	0.433619501991636	NW_006239037.1	629409	630772	-	mRNA	non-specific lipid-transfer protein-like protein At2g13820
LOC102586955	0.487352741383782	-1.03696173524352	0.00353002625765992	0.323017013832869	0.355444656252293	NW_006239054.1	911134	914066	+	mRNA	40S ribosomal protein S18
LOC102602286	0.487475882492625	-1.03659725052559	0.0081601149978667	0.449515900099874	0.391853110047612	NW_006239075.1	848077	851443	+	mRNA	uncharacterized LOC102602286%2C transcript variant X2
LOC102580958	0.487598025169073	-1.03623581200667	0.0215835787350374	0.632693087059634	0.45100452580063	NW_006239577.1	105457	110259	-	mRNA	S-type anion channel SLAH2-like%2C transcript variant X1
LOC102589581	0.488765682939144	-1.03278510022076	0.018620245836569	0.613276795792175	0.438913798800201	NW_006239169.1	345036	346651	+	mRNA	uncharacterized LOC102589581
LOC102598541	0.4888549545584	-1.03252162026174	0.00178724351932765	0.260319718688851	0.330567417429738	NW_006239132.1	78399	90367	-	mRNA	probable linoleate 9S-lipoxygenase 8-like
LOC102599571	0.488910416507322	-1.03235795179665	0.00920003944308918	0.480413934739894	0.396370167833294	NW_006239421.1	193669	195362	-	mRNA	protein DCL%2C chloroplastic-like
LOC102595617	0.488970735411655	-1.03217997150918	0.019958198527197	0.623778914499928	0.443541500381328	NW_006238964.1	689225	691850	-	mRNA	2-hydroxy-6-oxononadienedioate/2-hydroxy-6-oxononatrienedioate hydrolase
LOC102605708	0.489709283389091	-1.03000254949934	0.00470941496241499	0.354106111325967	0.364439361731741	NW_006239327.1	370397	373722	-	mRNA	cathepsin B-like
LOC102602367	0.489806878153218	-1.02971506167991	0.0108881475400145	0.517040734574174	0.404401638748549	NW_006239015.1	740630	743459	-	mRNA	bifunctional epoxide hydrolase 2-like%2C transcript variant X1
LOC102595699	0.490090245516768	-1.02888066245235	0.0234051758629931	0.643585399793056	0.453900182966063	NW_006239206.1	22410	24859	+	misc_RNA	subtilisin-like protease SBT1.7
LOC102594664	0.490679326611923	-1.02714760608312	0.00982332066817848	0.49030277189566	0.397812807109678	NW_006239696.1	10872	16345	-	mRNA	pre-mRNA-splicing factor CWC22 homolog
LOC102597541	0.490789775882189	-1.02682289975309	0.0164743702872109	0.613276795792175	0.428158059302063	NW_006239697.1	63881	65584	+	mRNA	uncharacterized LOC102597541
LOC102583015	0.4909499648268	-1.02635209514274	0.018609213260676	0.613276795792175	0.436139049186684	NW_006238934.1	2600356	2603398	-	mRNA	trihelix transcription factor PTL-like
LOC102581926	0.491279280130093	-1.02538470066698	0.00690612904926124	0.419744839743106	0.379584125117883	NW_006238962.1	603616	605602	-	mRNA	putative peptidyl-tRNA hydrolase PTRHD1
LOC102598242	0.4918374502336	-1.02374650389551	0.00524041030401139	0.367782095368689	0.366688212110289	NW_006239309.1	67172	69474	+	mRNA	60S ribosomal protein L21-2
LOC102592910	0.492346487556583	-1.0222541290278	0.0175917345796603	0.613276795792175	0.430585767243146	NW_006239955.1	8146	9226	-	mRNA	protein TIFY 10A-like
LOC102585934	0.492498791433092	-1.02180791061403	0.0247279583521618	0.651895865262566	0.455021362357098	NW_006239635.1	14538	17365	+	mRNA	uncharacterized LOC102585934
LOC102604809	0.492677283433442	-1.02128514207929	0.0205806165012653	0.628511051452676	0.44104731308992	NW_006239290.1	317486	320197	-	mRNA	cysteine proteinase 15A
LOC102590513	0.492736585379618	-1.02111150006658	0.0184529619216786	0.613276795792175	0.433335112851915	NW_006239018.1	376294	382696	+	mRNA	naringenin%2C2-oxoglutarate 3-dioxygenase-like
LOC102600465	0.492743487751385	-1.02109129059144	0.00794957494101776	0.446104181777785	0.38470716205068	NW_006239515.1	240713	242334	-	mRNA	E3 ubiquitin-protein ligase RMA1H1-like
LOC102599319	0.493216338677618	-1.01970750248898	0.0124567219313975	0.537289019831131	0.408056862288479	NW_006239206.1	141447	144002	-	mRNA	protein STAY-GREEN%2C chloroplastic-like
LOC102583107	0.493435878828977	-1.01906547384455	0.00238762828710116	0.284975547223501	0.335524579176819	NW_006239132.1	584447	586630	+	mRNA	glutathione S-transferase
LOC102598879	0.493534903665249	-1.01877597664113	0.00779077090037506	0.446104181777785	0.382853781088409	NW_006239196.1	296624	298462	-	mRNA	60S ribosomal protein L23
LOC102587538	0.494044164287772	-1.01728807989726	0.0118902477823371	0.532185519627377	0.404426399968138	NW_006239241.1	546878	551584	+	mRNA	membrane-anchored ubiquitin-fold protein 6%2C transcript variant X4
LOC107057692	0.494788850692772	-1.01511510312496	0.0128156261868499	0.539862350188248	0.407864773357187	NW_006239016.1	259125	259756	+	mRNA	histone H2B.1
LOC102578210	0.494818064622008	-1.01502992427224	0.0204341826849831	0.626890303128831	0.437837759519718	NW_006239024.1	784866	786874	-	misc_RNA	uncharacterized LOC102578210%2C transcript variant X4
LOC102590656	0.494830092923188	-1.01499485489869	0.0164439367771906	0.613276795792175	0.423106609002841	NW_006239038.1	14129	14602	+	pseudogene
LOC102585975	0.494910195453551	-1.01476133197368	0.0252902288000581	0.651895865262566	0.453638051574882	NW_006239165.1	467795	471314	-	mRNA	senescence-associated carboxylesterase 101-like%2C transcript variant X2
LOC102583971	0.495009838757986	-1.0144708945713	0.0254865382028261	0.653237906079357	0.45411584982187	NW_006239040.1	1154565	1157434	-	mRNA	temperature-induced lipocalin-1-like
LOC102579366	0.49528918034941	-1.01365698941422	0.00647001117606433	0.408304804907876	0.372263055289193	NW_006239243.1	297923	300798	-	mRNA	sm-like protein LSM5
LOC102590270	0.495319824813409	-1.0135677299465	0.00302643220463148	0.30680115039559	0.341839437716393	NW_006238962.1	756649	761527	+	mRNA	pentatricopeptide repeat-containing protein At4g38150
LOC102604474	0.49549742955955	-1.01305052157511	0.0079784449217923	0.446104181777785	0.38185371959312	NW_006238953.1	156746	161359	-	mRNA	uncharacterized LOC102604474
LOC102602179	0.495599345409868	-1.01275381292653	0.0165736971627412	0.613276795792175	0.422679795730518	NW_006239078.1	239992	240557	-	mRNA	protein SKIP34
LOC102586432	0.495973311939912	-1.01166560283938	0.0236225585510894	0.643585399793056	0.447004137979179	NW_006238946.1	2764873	2766035	-	mRNA	golgin subfamily A member 6-like protein 2
LOC102601686	0.496028684954972	-1.01150454192507	0.0140634428313668	NA	0.411910961279413	NW_006238972.1	1111969	1113628	-	mRNA	ankyrin repeat-containing protein At3g12360-like
LOC107059838	0.49633305033844	-1.01061956938431	0.0251078124877455	0.651895865262566	0.451221841208512	NW_006238968.1	1416874	1421277	+	ncRNA	uncharacterized LOC107059838%2C transcript variant X2
LOC102593560	0.496508134440596	-1.01011074083769	0.0111486430425351	0.521771004638673	0.397994010772512	NW_006239438.1	156518	161004	+	mRNA	ribosome biogenesis regulatory protein homolog
LOC102600679	0.497075222981775	-1.00846390183052	0.0172492771926729	0.613276795792175	0.423483976414661	NW_006239607.1	83031	85415	-	mRNA	mitochondrial import inner membrane translocase subunit TIM8-like
LOC102602977	0.497255171410807	-1.00794171984658	0.0186540996109453	0.613276795792175	0.428478846739756	NW_006239183.1	513977	515682	+	mRNA	scopoletin glucosyltransferase-like
LOC102581420	0.497282915269853	-1.00786122835328	0.0122036192582889	0.537289019831131	0.402146991370898	NW_006239026.1	1728503	1730764	+	mRNA	splicing factor 3B subunit 6-like protein
LOC107061025	0.497481927836132	-1.00728397746175	0.021251428142956	NA	0.437286490870719	NW_006239037.1	1110751	1112623	+	mRNA	heat stress transcription factor A-7a-like%2C transcript variant X1
LOC102604629	0.49796100337948	-1.00589532936895	0.0270105515430694	0.661042687096649	0.454875245897154	NW_006239051.1	581773	584416	+	mRNA	calcineurin B-like protein 7%2C transcript variant X5
LOC102580740	0.498085005934716	-1.00553611328706	0.0108466815110618	0.517040734574174	0.394699396356479	NW_006239025.1	924302	925499	+	mRNA	epidermis-specific secreted glycoprotein EP1-like
LOC102600573	0.498375440019584	-1.00469512089743	0.0265136072340047	0.658671076243766	0.45284992530162	NW_006239521.1	79640	82036	+	mRNA	uncharacterized LOC102600573
LOC102581045	0.498866565751113	-1.00327411233479	0.00959496357788447	0.483747611105793	0.387350414474765	NW_006238985.1	637306	639539	+	mRNA	translationally-controlled tumor protein homolog
LOC102594504	0.498981398349835	-1.00294206090531	0.0220150259395509	0.637275030316948	0.437945209651809	NW_006239258.1	542875	548215	-	ncRNA	uncharacterized LOC102594504
LOC102582066	0.498988165423023	-1.00292249553321	0.0270501348493195	0.661042687096649	0.453648185917507	NW_006239595.1	109087	115709	-	mRNA	peptidyl-prolyl cis-trans isomerase FKBP16-4%2C chloroplastic
LOC102597954	0.499202669544532	-1.00230244568648	0.0260710787136518	0.653237906079357	0.450442366646359	NW_006239025.1	1492327	1493588	+	mRNA	heme-binding protein 2
LOC102605292	0.499350968712684	-1.0018739249384	0.0253183394939082	0.651895865262566	0.4479629543593	NW_006239015.1	1671758	1674844	-	mRNA	suberization-associated anionic peroxidase 2-like
LOC107059977	0.499549129740363	-1.00130152348179	0.0108926680163462	0.517040734574174	0.393265122272816	NW_006238976.1	858157	862037	-	mRNA	uncharacterized LOC107059977
LOC102583524	0.499976080909414	-1.00006901755759	0.00712971880204273	0.42830650077595	0.371672857827939	NW_006239023.1	616671	619759	-	mRNA	cysteine-rich PDZ-binding protein
LOC102593604	0.500073552172859	-0.999787788898146	0.016639127461168	0.613276795792175	0.417520049615267	NW_006239166.1	672392	674048	-	mRNA	thioredoxin H2-like%2C transcript variant X1
LOC102597804	0.500133552547098	-0.999614700260679	0.00937945749785794	0.481354987925331	0.384777307634425	NW_006239278.1	192298	194613	-	mRNA	copper transport protein ATX1-like
LOC102595852	0.500512139846694	-0.998523033050428	0.0253050214554656	0.651895865262566	0.446424047681325	NW_006238999.1	1455732	1456956	-	mRNA	stellacyanin-like
LOC102599639	0.500686299485453	-0.998021116068092	0.0141910481728137	0.5672221826497	0.406958447926243	NW_006239195.1	264758	273481	+	pseudogene
LOC102581690	0.50092513382701	-0.997333094515564	0.0217799150241523	0.632693087059634	0.434722309239531	NW_006239253.1	500792	502059	+	mRNA	2-oxoisovalerate dehydrogenase subunit alpha 1%2C mitochondrial-like
LOC102603310	0.501400665857601	-0.995964182822368	0.0110249184911496	0.521771004638673	0.391817555235481	NW_006239139.1	721918	723622	-	mRNA	probable signal peptidase complex subunit 1
LOC102592130	0.501626545714063	-0.99531439834892	0.0274165229974165	0.666237371289158	0.451280104952514	NW_006239038.1	24385	26254	-	pseudogene
LOC102580649	0.50163133689516	-0.995300618814609	0.0279638881157417	0.670441340836073	0.4528637565829	NW_006239132.1	485140	487113	-	mRNA	uncharacterized LOC102580649
LOC102600321	0.502030948425903	-0.994151790941763	0.0238708181404633	0.643585399793056	0.440045538295427	NW_006239355.1	395829	397024	+	mRNA	protein SRC2-like
LOC102578319	0.502741817049132	-0.992110400402907	0.025946306540032	0.653237906079357	0.445488977506632	NW_006239809.1	47565	49834	-	mRNA	probable xyloglucan endotransglucosylase/hydrolase protein
LOC102604226	0.503031487629111	-0.991279385463779	0.018484312554258	0.613276795792175	0.420787681500027	NW_006239195.1	455762	458293	+	mRNA	protein YLS3-like
LOC102604513	0.50331886052795	-0.990455434902092	0.0150210585064499	0.587676614393674	0.407281249180632	NW_006239018.1	601704	609979	-	mRNA	DNA-binding protein BIN4%2C transcript variant X1
LOC102584420	0.503830378025598	-0.988989984118061	0.0104710370790002	0.505345420371917	0.38634335369081	NW_006239073.1	635666	638111	+	mRNA	60S ribosomal protein L14-1
LOC102585792	0.503903352425528	-0.988781040422135	0.0291782576034547	0.684898648338143	0.453346821599014	NW_006239396.1	317536	322123	+	ncRNA	uncharacterized LOC102585792
LOC102587184	0.503989908317213	-0.988533248794064	0.0298213208965403	0.688658802396534	0.455030373700457	NW_006239095.1	38235	41107	-	mRNA	dynein light chain%2C cytoplasmic
LOC102605161	0.504023522856308	-0.988437028788709	0.0268899328585784	0.661042687096649	0.446627680725537	NW_006239409.1	63413	64746	-	mRNA	uncharacterized LOC102605161
LOC102588433	0.504072274927157	-0.988297489726933	0.0249837499083554	NA	0.440878715711726	NW_006239363.1	357581	358551	-	mRNA	protein NDR1-like
LOC107061636	0.504146614496842	-0.988084739638939	0.00385535155377603	0.326720108638923	0.341926143443169	NW_006239078.1	553022	554799	-	mRNA	putative RING-H2 finger protein ATL53
LOC102580269	0.504209522273665	-0.987904730345667	0.0141030977544387	0.5672221826497	0.402466392298089	NW_006239422.1	84062	105911	-	mRNA	uncharacterized LOC102580269
LOC102582990	0.504349711581144	-0.987503662340537	0.0180348942404572	0.613276795792175	0.417566607767254	NW_006239078.1	194179	200327	-	mRNA	AP2-like ethylene-responsive transcription factor AIL7
LOC102595366	0.504626036348031	-0.986713450322763	0.00834709248489638	0.455248212975921	0.374081307718329	NW_006239205.1	332345	333205	-	mRNA	glycine-rich protein HC1-like%2C transcript variant X1
LOC102583782	0.505127647042948	-0.985280088239622	0.030378884901909	0.694959185026865	0.455070571381869	NW_006238934.1	3066467	3067352	-	pseudogene
LOC102603949	0.505341949916137	-0.984668147617234	0.0138140589874991	0.561805840945921	0.399936291361362	NW_006239015.1	1619724	1620797	-	mRNA	SAGA-associated factor 73-like
LOC102577522	0.505519928421253	-0.984160128243131	0.00290069881549258	0.304994253986704	0.330469123177678	NW_006239327.1	364804	368493	-	mRNA	cathepsin B-like cysteine proteinase
LOC102583648	0.50587896125551	-0.983135854009605	0.00890339313110605	0.473057381491767	0.375853596271035	NW_006239117.1	551805	554872	+	mRNA	40S ribosomal protein S6
LOC107060154	0.505969690306752	-0.982877130825183	0.0228298253985323	0.643585399793056	0.431792766496719	NW_006238930.1	3673920	3677243	-	ncRNA	uncharacterized LOC107060154
LOC102593055	0.505989050550096	-0.982821929114009	0.0179711638247227	0.613276795792175	0.415356715412714	NW_006238927.1	5719483	5735294	-	ncRNA	uncharacterized LOC102593055%2C transcript variant X3
LOC102599862	0.506233896631056	-0.982123983597847	0.0101689659042078	0.497011980439781	0.382144924137462	NW_006239226.1	76357	79040	+	mRNA	uncharacterized LOC102599862
LOC102581260	0.506310270293106	-0.981906345874372	0.0140739842008924	0.5672221826497	0.399901662539589	NW_006239278.1	503812	504546	+	mRNA	transmembrane protein 234 homolog
LOC102604409	0.506806327229222	-0.980493558953945	0.012558816868131	0.537289019831131	0.392819529843716	NW_006239031.1	1089643	1090394	+	mRNA	uncharacterized LOC102604409
LOC102580366	0.507303051907422	-0.979080255217722	0.0196427988148332	0.621793152026252	0.419647450266737	NW_006238982.1	488187	490397	-	mRNA	ribosomal RNA processing protein 1 homolog
LOC102585729	0.507444309778846	-0.978678594588484	0.0315100318853007	0.706592347977575	0.455078366843226	NW_006239069.1	531295	531693	-	mRNA	uncharacterized LOC102585729
LOC102579441	0.507899592154822	-0.977384779421433	0.0294987952244822	0.686867341263007	0.449009850260344	NW_006239057.1	752589	754182	-	pseudogene
LOC107061884	0.508060036954762	-0.976929105962564	0.0112989373766633	0.522284401870115	0.385632705089689	NW_006239101.1	179927	180726	+	ncRNA	uncharacterized LOC107061884
LOC102582317	0.508218116049697	-0.976480291969078	0.0293592024253063	0.685922586024426	0.448208513336022	NW_006239080.1	1091429	1098068	+	mRNA	multiple inositol polyphosphate phosphatase 1-like%2C transcript variant X2
LOC102593577	0.508224173064268	-0.976463097830311	0.022253008463462	NA	0.427145218823871	NW_006239029.1	1325524	1326470	-	mRNA	uncharacterized protein At5g22580-like
LOC102595162	0.508264265048794	-0.976349293275107	0.0217437204174455	0.632693087059634	0.425458798295263	NW_006239240.1	524705	532407	-	pseudogene
LOC102601877	0.508646472986354	-0.975264813582943	0.004078462298086	0.334210709013803	0.339573519453852	NW_006238937.1	336020	337889	+	mRNA	cytochrome P450 81D1-like
LOC102577581	0.508789753324088	-0.974858478859004	0.012855448359268	0.540158392667101	0.391863705139192	NW_006239237.1	380542	384068	-	mRNA	multiprotein bridging factor 1
LOC102599602	0.508809179029739	-0.974803397493799	0.0293162241989678	0.685891376109658	0.447320046253301	NW_006239048.1	52022	56867	-	mRNA	gelsolin-related protein of 125 kDa-like%2C transcript variant X3
LOC102586568	0.508856708704206	-0.97466863651473	0.0216124469472178	0.632693087059634	0.424301960118589	NW_006239386.1	46647	48055	+	mRNA	bZIP transcription factor 17-like%2C transcript variant X1
LOC102592481	0.509070844439549	-0.974061653106019	0.024863390226382	0.651895865262566	0.434166956536659	NW_006239095.1	995934	996789	-	pseudogene
LOC102580595	0.509248720396891	-0.973557644790708	0.00766717319597846	0.446104181777785	0.365122622307198	NW_006239396.1	90430	94629	+	mRNA	uncharacterized LOC102580595
LOC102589662	0.509692314455284	-0.972301495579415	0.0291397929847331	0.684898648338143	0.44568476185748	NW_006239028.1	172195	172845	-	mRNA	glutaredoxin-C9-like
LOC102585105	0.509875065690477	-0.97178430699789	0.0290750216269524	0.684898648338143	0.44526855577786	NW_006239257.1	53499	55548	-	mRNA	NAC transcription factor 29
LOC107059935	0.510135478370593	-0.9710476556122	0.0182733620278388	0.613276795792175	0.411455303676843	NW_006238973.1	1372423	1373157	+	ncRNA	uncharacterized LOC107059935
PR1B	0.510178506858877	-0.970925973487679	0.0159390179836179	NA	0.402822212672589	NW_006238997.1	548741	549414	+	mRNA	pathogenesis-related protein 1b precursor
LOC102584358	0.510282864143936	-0.970630899627092	0.0178608492746231	0.613276795792175	0.409809955418645	NW_006239332.1	149725	152235	+	mRNA	transcription factor bHLH36-like
LOC102590679	0.510322311526315	-0.970519376494898	0.0140654386506312	0.5672221826497	0.395228944428319	NW_006239122.1	879008	882641	+	mRNA	tropinone reductase homolog
LOC102603034	0.510408573778847	-0.970275531371698	0.0242724076798938	0.645865633110711	0.430699546559788	NW_006238999.1	179752	181802	+	mRNA	aspartic proteinase nepenthesin-1
LOC102596739	0.510713088159072	-0.969415063093278	0.0127221965402482	0.538682003121923	0.389096340581744	NW_006238985.1	334230	335473	+	mRNA	protein SRC2 homolog
LOC102606141	0.510744494582543	-0.969326346944563	0.0167756731929543	0.613276795792175	0.405306619465977	NW_006238936.1	681067	683985	-	mRNA	methylsterol monooxygenase 1-1-like
LOC102597276	0.51126999462609	-0.967842735153088	0.0311687391519779	0.7051927233135	0.449133346684064	NW_006239289.1	533346	533907	-	mRNA	DNA-binding protein S1FA-like
LOC102598856	0.511356531166562	-0.967598568128383	0.0236337033586667	0.643585399793056	0.427567297008298	NW_006239083.1	1373227	1380978	+	mRNA	geraniol 8-hydroxylase-like
LOC102578292	0.511404106133674	-0.967464350665041	0.0191534931121386	0.617372182094001	0.412999766442792	NW_006239422.1	6060	6835	+	mRNA	uncharacterized LOC102578292
LOC102593878	0.51146000304763	-0.967306671458349	0.0238954874225553	0.643585399793056	0.428238145976946	NW_006238995.1	382870	387509	+	mRNA	uncharacterized LOC102593878
LOC102601440	0.511583248869096	-0.966959069075036	0.0201663654710862	NA	0.416211783128406	NW_006239254.1	294709	295627	-	mRNA	uncharacterized N-acetyltransferase p20-like
LOC102589777	0.511895296951609	-0.966079343287039	0.0325954793692082	0.717754198783727	0.452066157971649	NW_006243022.1	162	779	-	ncRNA	uncharacterized LOC102589777
LOC102577771	0.511940915672333	-0.96595077994577	0.0185520835486686	0.613276795792175	0.410272786642992	NW_006239332.1	136864	139344	+	mRNA	receptor-like serine/threonine-protein kinase At2g45590
LOC107059184	0.511972366978298	-0.965862150090237	0.0337399252461083	0.719594724289924	0.454915936095415	NW_006239827.1	7	518	-	mRNA	chitin-binding lectin 1
LOC102606170	0.512038742348823	-0.965675122005961	0.0289127195319135	0.684226154324924	0.442022421254971	NW_006238980.1	576652	577368	+	pseudogene
LOC102599173	0.512162943216416	-0.965325222217364	0.0144058233755489	0.571754980285943	0.394496330608391	NW_006239067.1	523884	537196	-	mRNA	eukaryotic translation initiation factor 5B-like
LOC102591632	0.512378565659071	-0.964717970230754	0.0129768099294467	0.543870321495969	0.388309450331148	NW_006238962.1	2464158	2471215	+	mRNA	uncharacterized LOC102591632%2C transcript variant X1
LOC102582176	0.512438032173153	-0.96455054116053	0.00943252315406163	0.481354987925331	0.371557375982243	NW_006239459.1	209676	211976	+	mRNA	40S ribosomal protein S13-like
LOC102604491	0.512469876907083	-0.964460889711213	0.0230705212123733	NA	0.424449160906964	NW_006238985.1	1228942	1233837	-	mRNA	pyrophosphate-energized vacuolar membrane proton pump 1-like
LOC107063179	0.512495767963057	-0.964388003564732	0.0206056686166259	0.628511051452676	0.416558405386301	NW_006239238.1	634348	636626	+	mRNA	uncharacterized LOC107063179
LOC102604072	0.512569725932271	-0.964179824094755	0.016922234732125	0.613276795792175	0.403693956658502	NW_006239038.1	354188	357173	-	mRNA	heat shock factor-binding protein 1
LOC102588355	0.512662320655737	-0.963919227580699	0.0255661595879407	NA	0.431720509349349	NW_006239023.1	1561923	1566730	-	mRNA	sucrose synthase 7-like
LOC102602009	0.513124977600466	-0.962617840975137	0.019248960909511	0.618030477856833	0.411256670408442	NW_006238963.1	942916	946595	+	mRNA	CASP-like protein 1
LOC107062555	0.513325495968256	-0.962054176451719	0.0196690613808657	0.621793152026252	0.412438261585447	NW_006238937.1	1256304	1258068	+	ncRNA	uncharacterized LOC107062555
LOC102584031	0.514082939120563	-0.959926960750065	0.025827005269598	NA	0.430691674463255	NW_006239298.1	180953	183596	-	mRNA	increased DNA methylation 2
LOC102588581	0.514917257897292	-0.957587470769477	0.01768957443786	0.613276795792175	0.403695723130819	NW_006239030.1	1660048	1662621	-	mRNA	basic 7S globulin-like
LOC102585990	0.515325930164872	-0.956442907055699	0.008224717438701	0.45156440310948	0.361918441191678	NW_006239208.1	691741	695141	-	mRNA	peroxidase 12
LOC102585122	0.515708557501699	-0.955372109534774	0.0181672098197491	0.613276795792175	0.404442966098366	NW_006239308.1	282268	286313	-	mRNA	uncharacterized LOC102585122
LOC102589424	0.51603320856251	-0.954464183721718	0.033182837818319	0.719594724289924	0.448133850547769	NW_006239422.1	361454	363554	+	mRNA	8-hydroxygeraniol dehydrogenase-like
LOC102583253	0.516052723253035	-0.954409626738854	0.0201143953415788	0.625102274851215	0.410638799918071	NW_006238946.1	2646821	2648344	-	mRNA	pathogenesis-related protein STH-2-like
LOC107063246	0.516435456290167	-0.953340041457615	0.0123478888962349	0.537289019831131	0.38102462683041	NW_006239247.1	649221	649891	-	mRNA	histone H2B.3
LOC107061968	0.516449629861038	-0.95330044723618	0.0361920117609559	0.734480016666569	0.455087363617326	NW_006239108.1	443326	447936	-	ncRNA	uncharacterized LOC107061968
LOC102597729	0.516659261285372	-0.952714963512163	0.0334584677980017	0.719594724289924	0.448012145099971	NW_006239528.1	167027	168332	+	mRNA	3-oxoacyl-[acyl-carrier-protein] reductase FabG-like
LOC102592138	0.516781363593461	-0.952374051047644	0.0234942659585769	0.643585399793056	0.420418479604622	NW_006239073.1	181370	184196	+	mRNA	SKI family transcriptional corepressor 2-like
LOC102589950	0.51757308906738	-0.950165487754667	0.016415131380923	0.613276795792175	0.395976140445956	NW_006239266.1	148723	150299	-	mRNA	metallothionein-like protein type 2
LOC102596214	0.517981048211194	-0.949028781052571	0.0200511595428034	0.625102274851215	0.40811610778432	NW_006239604.1	44579	49999	+	mRNA	uncharacterized LOC102596214%2C transcript variant X1
LOC102600559	0.518094136467643	-0.94871383891358	0.00715816871576466	0.42830650077595	0.352761078200052	NW_006238978.1	1150274	1156021	-	mRNA	sarcoplasmic reticulum histidine-rich calcium-binding protein%2C transcript variant X1
LOC102589399	0.518174637529916	-0.948489691498402	0.0202300332288527	0.626332476151191	0.408470143270281	NW_006239266.1	143609	146459	+	mRNA	outer envelope pore protein 16%2C chloroplastic-like
LOC102579999	0.518221240761356	-0.94835994522607	0.02597654769058	0.653237906079357	0.425930138260146	NW_006239186.1	408017	408932	+	mRNA	mitochondrial ubiquitin ligase activator of nfkb 1-like
LOC102580709	0.518278143384566	-0.948201540631418	0.0168555042460076	0.613276795792175	0.396762848493399	NW_006238985.1	1359950	1363821	-	mRNA	nucleolar protein 56-like
LOC102585256	0.518453902478466	-0.947712375129876	0.0357379705855054	0.734480016666569	0.451313908827076	NW_006239018.1	1154090	1155852	+	ncRNA	uncharacterized LOC102585256%2C transcript variant X2
LOC107058309	0.518817107891983	-0.946702041928464	0.0363854236457193	0.734480016666569	0.452406007898336	NW_006239405.1	313852	316458	+	mRNA	60S ribosomal protein L5%2C mitochondrial
LOC102589232	0.519064874383849	-0.946013232406748	0.0261358618241938	0.653237906079357	0.425329889163815	NW_006239040.1	1192426	1199158	-	misc_RNA	uncharacterized LOC102589232%2C transcript variant X12
LOC102599350	0.519795215735002	-0.943984739775117	0.00597900928636203	0.393921047822676	0.34340075070577	NW_006238986.1	896148	900957	-	mRNA	farnesyl pyrophosphate synthase 1-like
LOC102580941	0.519855527661558	-0.943817353336931	0.0173504703889883	0.613276795792175	0.396696003365601	NW_006238981.1	886587	890646	-	mRNA	uncharacterized LOC102580941
LOC102592676	0.52041722522535	-0.942259380456713	0.0167834818624932	0.613276795792175	0.394017191933157	NW_006239635.1	166429	171970	+	mRNA	high mobility group nucleosome-binding domain-containing protein 5-like%2C transcript variant X3
LOC102580063	0.520503560353411	-0.942020062992559	0.0378144214355783	0.745396556761236	0.453578846372973	NW_006239015.1	971933	976266	+	mRNA	uncharacterized LOC102580063
LOC107059651	0.520790562076386	-0.941224791101499	0.0374122071000128	0.744222781575255	0.452242937766175	NW_006238957.1	470288	496042	-	ncRNA	uncharacterized LOC107059651
LOC102593504	0.52083057409384	-0.941113953989652	0.0112457474741503	0.521771004638673	0.37125273808752	NW_006239142.1	716895	721250	+	mRNA	COP9 signalosome complex subunit 2%2C transcript variant X3
LOC102586013	0.521566046795638	-0.939078139647204	0.00335805595055899	0.314450259530176	0.320186925326117	NW_006239308.1	313081	315122	+	mRNA	CBL-interacting serine/threonine-protein kinase 7-like
LOC102590298	0.521857610237384	-0.938271876266795	0.0217356951026218	0.632693087059634	0.408841052508259	NW_006239491.1	161728	162207	+	mRNA	histone H4
LOC107057997	0.522258003640785	-0.937165398022185	0.0235285254603022	0.643585399793056	0.413806719889272	NW_006239342.1	211034	220786	-	mRNA	uncharacterized LOC107057997%2C transcript variant X1
LOC102589549	0.522906387808888	-0.93537540067523	0.0392668349747287	0.746005111197118	0.453761829745455	NW_006239763.1	27705	28690	+	mRNA	uncharacterized LOC102589549
LOC102589922	0.522932322265254	-0.935303849467126	0.0237069883233853	0.643585399793056	0.413513700233947	NW_006238930.1	923182	928715	-	mRNA	uncharacterized protein PF11_0207-like%2C transcript variant X1
LOC102580632	0.522977688080189	-0.935178697139246	0.0385497750495714	0.745396556761236	0.452004090103833	NW_006239060.1	1418051	1421752	-	mRNA	TMV resistance protein N-like
LOC102588702	0.523303700693727	-0.93427963346271	0.0157012213400629	0.605655308412591	0.386739160905882	NW_006239075.1	309484	310296	+	mRNA	60S ribosomal protein L32-1%2C transcript variant X1
LOC102595344	0.523481552271301	-0.933789398066821	0.0121311782449797	0.535690715477375	0.3722789951872	NW_006239081.1	1286474	1290957	+	mRNA	vacuolar protein sorting-associated protein 2 homolog 1
LOC102595429	0.523525002029296	-0.93366965717281	0.0354563440438352	0.734480016666569	0.443947590642694	NW_006239010.1	1253120	1254264	+	mRNA	ethylene-responsive transcription factor 1B-like
LOC102600447	0.523563401839462	-0.933563841435539	0.0159360657132809	0.609009137734223	0.387310381680353	NW_006238976.1	531900	534528	-	mRNA	mitochondrial pyruvate carrier 1%2C transcript variant X2
LOC102595666	0.523624273615076	-0.933396117137467	0.0217599269687315	0.632693087059634	0.406791401890304	NW_006239059.1	208872	211533	+	mRNA	elongation factor 2-like
LOC102600117	0.523757250038774	-0.933029785626509	0.0306847831885718	NA	0.431731040362014	NW_006239397.1	345249	346116	-	mRNA	histone H3.2-like
LOC102599544	0.523830102474494	-0.932829126755155	0.0373385992264906	0.743656672139693	0.448035610392719	NW_006238947.1	2909010	2911380	+	mRNA	cytochrome P450 76A1
LOC102604654	0.524039254035914	-0.932253211594385	0.0174661635991615	0.613276795792175	0.392239494835427	NW_006238934.1	1723481	1728187	+	mRNA	protein REVEILLE 8-like
LOC102589720	0.524447305737151	-0.931130270742093	0.00903013057954758	0.476715643511949	0.356630369845466	NW_006238947.1	1064905	1067538	+	mRNA	transcription factor BTF3 homolog 4-like
LOC102581133	0.524933787108456	-0.929792635983988	0.0402538632090359	0.746005111197118	0.453306546058151	NW_006238930.1	3124046	3136042	-	mRNA	ATP-dependent DNA helicase MER3 homolog
LOC102599106	0.525370438090731	-0.928593070700125	0.00473664533637936	0.354106111325967	0.328773155577475	NW_006238946.1	738065	739582	-	mRNA	thioredoxin H-type 2-like
LOC102579280	0.52545126552311	-0.928371131363148	0.0315534284929689	0.706592347977575	0.431795990711732	NW_006238978.1	1399066	1401048	-	mRNA	uncharacterized protein At1g66480-like
LOC107060663	0.526443703120348	-0.925648834427729	0.0330162314775738	0.719594724289924	0.434192493495864	NW_006239017.1	892441	895979	-	ncRNA	uncharacterized LOC107060663
LOC107058688	0.526784327698179	-0.924715670113839	0.0331979083511727	0.719594724289924	0.434203716763977	NW_006239517.1	53287	54353	-	ncRNA	uncharacterized LOC107058688
LOC102601836	0.527023289091618	-0.924061379107219	0.0371241729614637	0.742077976757607	0.443323358695484	NW_006239053.1	1333576	1335172	-	mRNA	CBL-interacting serine/threonine-protein kinase 11
LOC107059312	0.527041997603715	-0.924010166572342	0.0421543749616179	0.760487086520053	0.454731002078009	NW_006240154.1	5298	6098	-	ncRNA	uncharacterized LOC107059312
LOC102597460	0.527171457979377	-0.923655832557899	0.0333554883694388	0.719594724289924	0.434094065169471	NW_006239195.1	169953	173684	+	mRNA	cyclin-D-binding Myb-like transcription factor 1%2C transcript variant X1
LOC102584514	0.527456003230916	-0.922877335793186	0.0356832493104956	0.734480016666569	0.439356905230163	NW_006239040.1	1032420	1033119	+	mRNA	uncharacterized LOC102584514
LOC102584191	0.527482386571725	-0.922805174015167	0.0266822498961889	0.660877200060342	0.416402938272231	NW_006239079.1	993820	997667	+	mRNA	F-box protein PP2-A11
LOC102591023	0.527619405863914	-0.922430466937848	0.0401966920269344	0.746005111197118	0.449588437508729	NW_006239073.1	860571	862956	+	mRNA	probable histone H2A variant 1%2C transcript variant X3
LOC102583419	0.527799155974997	-0.921939051293397	0.00960387765354831	0.483747611105793	0.355991996930896	NW_006239064.1	120950	124583	-	mRNA	uncharacterized LOC102583419
LOC102584732	0.528640464643987	-0.919641234972419	0.0245379176400996	0.649579794885871	0.408983805867839	NW_006239019.1	945519	948275	+	mRNA	uncharacterized LOC102584732
LOC102580838	0.528715791065452	-0.919435678795318	0.0234892029855706	0.643585399793056	0.405863285380237	NW_006238999.1	1084364	1087381	-	mRNA	copper transport protein ATX1-like%2C transcript variant X1
LOC107060522	0.529000195609875	-0.918659839078601	0.0425060726859461	0.762061061376879	0.452869487583204	NW_006239010.1	1367396	1370250	+	mRNA	LRR receptor-like serine/threonine-protein kinase EFR
LOC102593804	0.52918548124425	-0.918154614571333	0.0425192225976171	0.762061061376879	0.452649205831541	NW_006240093.1	651	3161	+	mRNA	protein C2-DOMAIN ABA-RELATED 7-like
LOC102581548	0.529238077531225	-0.918011230759019	0.010492874371149	0.505345420371917	0.358717376204738	NW_006239075.1	1113444	1117564	+	mRNA	coatomer subunit epsilon-1
LOC102603516	0.529538049947224	-0.91719374211848	0.0255420391000571	0.653237906079357	0.410725807823787	NW_006239040.1	659921	662595	+	mRNA	ras-related protein RABA1f%2C transcript variant X1
LOC102599414	0.529796953951697	-0.916488545878609	0.0390445458476735	0.746005111197118	0.444096014978922	NW_006239189.1	595367	601561	+	mRNA	ras-related protein RABA1d
LOC102580835	0.530069631519467	-0.915746206061774	0.016670535685593	0.613276795792175	0.38253404388695	NW_006239446.1	179045	182314	+	mRNA	uncharacterized LOC102580835%2C transcript variant X3
LOC102599449	0.53014820036222	-0.915532380418388	0.039810047386329	0.746005111197118	0.44535970273016	NW_006239349.1	257068	258798	-	mRNA	anthocyanidin 3-O-glucosyltransferase 2-like
LOC102598538	0.530702905033049	-0.914023648897771	0.0445940473461783	0.774412583957276	0.455085985160653	NW_006239127.1	69113	73677	+	mRNA	systemin-like%2C transcript variant X2
LOC102580682	0.530730489833016	-0.913948662649329	0.0179860456664612	0.613276795792175	0.386299769729923	NW_006239264.1	258944	263959	-	mRNA	J domain-containing protein spf31-like
LOC102593810	0.53075920572276	-0.913870605797883	0.0186082420745316	0.613276795792175	0.388337854453482	NW_006239043.1	1411810	1416949	+	mRNA	ATP-dependent 6-phosphofructokinase 2
LOC102598025	0.531024811792193	-0.913148823286804	0.0268602821718853	0.661042687096649	0.412528296581819	NW_006239355.1	267185	268937	-	mRNA	60S ribosomal protein L36-2-like
LOC102592720	0.531058668871149	-0.913056842871298	0.0115966676415006	0.526194800890239	0.361723335174163	NW_006238932.1	1090005	1128878	-	mRNA	DNA mismatch repair protein MLH1
LOC102593378	0.531369626118868	-0.912212331304469	0.0436708923523963	0.76928533836374	0.452209031409891	NW_006239126.1	436898	438887	-	mRNA	putative pentatricopeptide repeat-containing protein At5g47460
LOC102597655	0.531424261695551	-0.912064000613996	0.0351210460539804	NA	0.43288149562321	NW_006239095.1	1277804	1279720	-	mRNA	probable 2-oxoglutarate-dependent dioxygenase AOP1
LOC102594905	0.531508716749363	-0.911834742720901	0.0432396884969217	0.766631764513238	0.451093535312136	NW_006239075.1	595373	597107	+	mRNA	tetrahydrocannabinolic acid synthase-like
LOC102591878	0.531546822726374	-0.911731313874441	0.0221612727981396	0.638489395881003	0.398554978807558	NW_006238995.1	331928	334325	+	mRNA	protein transport protein Sec61 subunit beta-like
LOC102593544	0.53164868885711	-0.911454860935174	0.0451745119488746	0.775042425750115	0.455038986416119	NW_006238962.1	148431	152304	-	mRNA	acyl-coenzyme A thioesterase 9%2C mitochondrial-like
LOC102600488	0.531741643353532	-0.911202639361784	0.0291096944438991	NA	0.417600162415554	NW_006239030.1	780373	780976	+	mRNA	calvin cycle protein CP12-1%2C chloroplastic
LOC102599315	0.531762133378711	-0.911147047913284	0.025056331901674	0.651895865262566	0.40666528527571	NW_006238934.1	2654037	2656013	-	mRNA	uncharacterized LOC102599315
LOC102600770	0.532238611499096	-0.909854919743952	0.0207058479329273	0.629202519382715	0.393313773540559	NW_006238973.1	2123321	2125501	+	mRNA	60S ribosomal protein L39-3-like
LOC102602353	0.532496789641307	-0.90915526735645	0.0146892043598949	0.576061630980546	0.37261191333551	NW_006239411.1	392609	393657	-	mRNA	probable glutathione S-transferase
LOC102601557	0.53263073079099	-0.908792425856759	0.0137269113357056	0.56103215039803	0.368778490021373	NW_006238955.1	27924	28544	+	mRNA	40S ribosomal protein S16-like
LOC102594655	0.533355141457566	-0.906831604678309	0.021225738469691	0.631367909856031	0.393599524150055	NW_006239528.1	55966	59117	-	mRNA	uncharacterized LOC102594655
LOC107063146	0.533805882279729	-0.905612891526187	0.0437162938928092	0.76928533836374	0.449034352752343	NW_006239234.1	577137	579183	-	mRNA	cytochrome c biogenesis CcmF C-terminal-like mitochondrial protein
LOC102585320	0.533933368240612	-0.905268381638901	0.0431562357957131	0.766466968079036	0.44766626895005	NW_006239208.1	669547	671896	+	mRNA	probable inactive serine/threonine-protein kinase slob2
LOC102603810	0.534084493527881	-0.904860096886827	0.0378808434771052	NA	0.435837341133609	NW_006238970.1	2164946	2166727	-	mRNA	LOB domain-containing protein 1-like
LOC102586482	0.534170331897486	-0.904628244734204	0.0435698959333197	NA	0.44823402969269	NW_006239017.1	697034	698970	+	mRNA	mitotic-spindle organizing protein 1B-like%2C transcript variant X2
LOC102605655	0.534272464343477	-0.904352430297881	0.0185917809694272	0.613276795792175	0.384239501264249	NW_006239078.1	1213208	1221074	-	mRNA	chromatin assembly factor 1 subunit FAS1
LOC102596401	0.534351139398172	-0.904139999819913	0.0127842654400678	0.539862350188248	0.363148817825206	NW_006239361.1	283381	287269	+	mRNA	perakine reductase-like%2C transcript variant X1
LOC102604496	0.534393734794793	-0.904025001060179	0.0347186580466856	0.729340609543466	0.428118230427123	NW_006239452.1	291980	293056	+	mRNA	protein pxr-1-like
LOC102584425	0.534599447554515	-0.903469748160791	0.0368718124304435	0.739437824529179	0.432866110440248	NW_006239109.1	10602	12151	-	mRNA	probable isoaspartyl peptidase/L-asparaginase 2
LOC102587419	0.534683891636171	-0.903241881413737	0.0260534844240346	0.653237906079357	0.405875957437597	NW_006239181.1	837274	839901	-	mRNA	delta(7)-sterol-C5(6)-desaturase
LOC102589762	0.534919841353623	-0.90260537747814	0.0255258482736247	0.653237906079357	0.404148578510845	NW_006239011.1	224512	230084	-	mRNA	29 kDa ribonucleoprotein A%2C chloroplastic
LOC102606349	0.535311388129297	-0.901549750243234	0.018568867443105	0.613276795792175	0.38297410908263	NW_006238934.1	1779633	1781385	-	mRNA	40S ribosomal protein S23%2C transcript variant X1
LOC102578912	0.535447491443879	-0.901182990589312	0.0249288251722983	0.651895865262566	0.401864630329244	NW_006239159.1	254776	256180	-	mRNA	protein PHLOEM PROTEIN 2-LIKE A9-like
LOC102602294	0.535481585057671	-0.901091132615447	0.0199130269413593	0.623778914499928	0.387069528637083	NW_006239115.1	103529	105528	-	mRNA	50S ribosomal protein L18
LOC102580608	0.535745262391405	-0.90038090771703	0.0207658591540058	0.629202519382715	0.389401961649647	NW_006239000.1	1897249	1898881	+	mRNA	protein translation factor SUI1 homolog
LOC102585706	0.535900217804166	-0.899963692488227	0.0478643577776524	0.786370953403978	0.454855456291961	NW_006239627.1	27011	28603	-	mRNA	aquaporin PIP2-1-like%2C transcript variant X1
LOC102587662	0.535984313110623	-0.899737317578735	0.0214837983024915	0.631892217572032	0.391296900564983	NW_006239260.1	200878	204367	-	mRNA	glycine-rich RNA-binding protein 2%2C mitochondrial-like
LOC102592613	0.536192996935131	-0.899175718075159	0.0369175571482881	0.739437824529179	0.430913238825292	NW_006239187.1	91747	95394	-	mRNA	uncharacterized LOC102592613%2C transcript variant X1
LOC102604783	0.536447334799488	-0.898491552149939	0.0417704296703198	0.756993134496583	0.441345660683159	NW_006239187.1	15721	32171	+	mRNA	zeatin O-xylosyltransferase-like
LOC107059553	0.536495781774727	-0.898361267123845	0.0249315077150897	NA	0.400613761783366	NW_006238952.1	13576	14411	+	mRNA	protein LOW PSII ACCUMULATION 3%2C chloroplastic-like
LOC102604773	0.536647735052967	-0.897952706220309	0.0233601673437744	0.643585399793056	0.396011354515063	NW_006239150.1	236598	245146	+	mRNA	eukaryotic translation initiation factor 5B-like
LOC102587611	0.536663752654343	-0.897909646000907	0.0113930562116952	0.522284401870115	0.354848034485772	NW_006239062.1	399894	405783	-	mRNA	selenoprotein K homolog
LOC102595093	0.536868217941274	-0.897360093556945	0.0173227327329156	0.613276795792175	0.377076089288349	NW_006238999.1	688825	692143	+	mRNA	isopentenyl-diphosphate Delta-isomerase I
LOC102605589	0.536976001884353	-0.897070481045524	0.0484888223602724	0.79153557293959	0.454659697263076	NW_006239299.1	332635	335384	+	mRNA	GEM-like protein 5
LOC102587939	0.537066210243997	-0.89682813832949	0.0176723474480021	0.613276795792175	0.378023691371379	NW_006239072.1	793888	799414	+	mRNA	ubiquitin-NEDD8-like protein RUB2
LOC102585479	0.537568810280201	-0.895478659448191	0.0448548754565795	0.775042425750115	0.446397266544472	NW_006239018.1	231436	231962	+	mRNA	uncharacterized LOC102585479
LOC102605372	0.537645866079637	-0.895271876519438	0.04905245148877	0.792375324801529	0.454883256575328	NW_006239356.1	62067	62854	+	mRNA	histone H4
LOC102590329	0.537857504744752	-0.894704086469036	0.029232211145754	0.684898648338143	0.410350574167843	NW_006239092.1	1069015	1071659	+	mRNA	protein bfr2-like%2C transcript variant X2
LOC102593253	0.53801228793253	-0.894288971293427	0.0493580889591627	0.792375324801529	0.454996506923115	NW_006239037.1	626743	628059	-	mRNA	non-specific lipid-transfer protein-like protein At2g13820%2C transcript variant X1
LOC102581785	0.538082742844236	-0.894100056840776	0.0298631390757216	0.688658802396534	0.411667060642398	NW_006239164.1	537463	538908	+	mRNA	probable sarcosine oxidase
LOC102602283	0.538113172122173	-0.894018472869346	0.0492334904364248	0.792375324801529	0.454609382765091	NW_006239072.1	1300858	1303005	-	mRNA	protein CURVATURE THYLAKOID 1B%2C chloroplastic
LOC102585992	0.538191204770216	-0.893809280531244	0.0172643317738798	0.613276795792175	0.375387747241561	NW_006239212.1	152459	158707	+	mRNA	chromo domain protein LHP1%2C transcript variant X4
LOC102594614	0.538296977420955	-0.8935257703512	0.047979180590637	0.787116617040221	0.451834094576381	NW_006238938.1	2977396	2979219	-	ncRNA	uncharacterized LOC102594614
LOC107060441	0.538344740595206	-0.893397765475445	0.0255668984140415	0.653237906079357	0.400137336806026	NW_006239007.1	1772323	1777913	+	ncRNA	uncharacterized LOC107060441
LOC102593272	0.538622398495901	-0.892653869639199	0.0492449756695078	0.792375324801529	0.453938454467365	NW_006239104.1	148671	149090	+	mRNA	uncharacterized LOC102593272
LOC102589078	0.53890533025168	-0.891896238555629	0.0483145579815632	0.791042827549033	0.451686524496186	NW_006239255.1	57179	57972	+	mRNA	17.4 kDa class I heat shock protein-like%2C transcript variant X2
LOC102588152	0.539296876108377	-0.890848417864415	0.0440073402840283	NA	0.44232332556725	NW_006239053.1	96366	99424	+	mRNA	protein UPSTREAM OF FLC-like
LOC102597965	0.539491537487732	-0.890327765239382	0.0401388761467995	0.746005111197118	0.43381593358234	NW_006239054.1	92761	93209	+	pseudogene
LOC102582763	0.539578403919191	-0.890095487858007	0.0201757871566057	0.625829360181644	0.383156041192804	NW_006239081.1	920254	922220	-	mRNA	40S ribosomal protein S30
LOC102605497	0.539617970752781	-0.889989700114516	0.0244108738333626	0.647458136729977	0.395445499096024	NW_006239409.1	78167	79570	-	mRNA	protein E6
STMADS11	0.539662908280963	-0.889869562437003	0.023095710017638	0.643585399793056	0.3916941959247	NW_006239061.1	464600	471865	-	mRNA	MADS transcriptional factor
LOC102605762	0.539909681536549	-0.889210007791737	0.0434805815265584	0.768914219898381	0.440407072389464	NW_006239053.1	663676	664342	-	mRNA	17.7 kDa class I heat shock protein-like
LOC102579819	0.539909768822882	-0.889209774553559	0.0222120347179779	0.638489395881003	0.388857780354098	NW_006238958.1	1678890	1679616	+	mRNA	E3 ubiquitin-protein ligase ATL23
LOC102602556	0.53993533704643	-0.889141455219382	0.00943947915122834	0.481354987925331	0.342542242053	NW_006239264.1	79412	81189	-	mRNA	cytochrome P450 89A2-like
LOC102594776	0.540020180864702	-0.888914772260515	0.0507342725141488	0.80196180669918	0.454985624264052	NW_006239021.1	924912	927750	-	mRNA	palmitoyl-protein thioesterase 1%2C transcript variant X1
PPO	0.540047689436763	-0.888841283396353	0.0189546778388219	0.617000985539991	0.378807229360607	NW_006239117.1	1148643	1150641	+	mRNA	catechol oxidase B%2C chloroplastic-like
LOC102600985	0.540234580850648	-0.888342104013144	0.0348043056949283	0.729340609543466	0.420889961020915	NW_006238957.1	984885	989678	-	ncRNA	uncharacterized LOC102600985%2C transcript variant X6
LOC102600841	0.540301820945667	-0.888162550688339	0.0184099014167458	0.613276795792175	0.376776057646176	NW_006239127.1	590881	604648	+	mRNA	probable 2-oxoglutarate/Fe(II)-dependent dioxygenase
LOC102590020	0.540404650924823	-0.887888003796481	0.0130258937382195	0.544541867416787	0.357578069207024	NW_006239122.1	814896	817004	-	mRNA	uncharacterized LOC102590020
LOC102580644	0.540644918059409	-0.887246715516632	0.0379360137062301	0.745396556761236	0.427476414653295	NW_006239111.1	988887	993532	+	ncRNA	uncharacterized LOC102580644%2C transcript variant X1
LOC102593471	0.540680870242612	-0.887150781364322	0.0203269004445627	0.626890303128831	0.382349984296871	NW_006239018.1	439313	442128	-	mRNA	neurofilament medium polypeptide-like
LOC102593851	0.540837010181835	-0.886734214386292	0.0405733543647217	NA	0.433004503465402	NW_006238944.1	585577	589556	+	mRNA	uncharacterized LOC102593851%2C transcript variant X2
LOC102605302	0.541238558493844	-0.885663472560536	0.0397614435245252	NA	0.430724361031929	NW_006239038.1	1179653	1180504	-	ncRNA	uncharacterized LOC102605302
LOC102579144	0.541354354077588	-0.88535484738274	0.0461120313807072	0.776596389439294	0.443927887351938	NW_006239191.1	445224	446437	+	mRNA	uncharacterized LOC102579144
LOC102599420	0.541355887936339	-0.885350759695515	0.0112202807209576	0.521771004638673	0.349145776212983	NW_006239217.1	561088	566126	+	mRNA	proteasome subunit beta type-3-A
LOC102582274	0.541391047928109	-0.885257062555211	0.0363258773391271	0.734480016666569	0.422908149055911	NW_006239420.1	42184	45708	-	mRNA	uncharacterized LOC102582274
LOC102588359	0.541519414929142	-0.884915031624633	0.0397286413291322	0.746005111197118	0.430289101167396	NW_006240839.1	307	2573	-	ncRNA	uncharacterized LOC102588359
LOC102598306	0.541734960736209	-0.884340897094406	0.0252344702409466	0.651895865262566	0.395184170686288	NW_006239140.1	758457	760262	-	mRNA	SNF1-related protein kinase regulatory subunit gamma-like PV42a
LOC102583333	0.542298425149741	-0.882841114156143	0.0214300995433915	0.631892217572032	0.383790572017232	NW_006239149.1	400587	408770	-	mRNA	syntaxin-32-like
LOC102592441	0.542619976162865	-0.88198593451305	0.0384241651948361	0.745396556761236	0.426018212235384	NW_006239002.1	1926431	1935412	-	mRNA	uncharacterized LOC102592441%2C transcript variant X1
LOC102582502	0.542634680808847	-0.881946838952018	0.0232733207997657	0.643585399793056	0.388708137291377	NW_006238999.1	1124959	1127871	+	mRNA	uncharacterized protein At2g27730%2C mitochondrial-like
LOC102579781	0.542690570687205	-0.881798252986102	0.0440911268137568	0.769946987777979	0.438003168933709	NW_006239135.1	475402	478005	+	mRNA	protein NRT1/ PTR FAMILY 1.2-like
LOC102579098	0.542787446345283	-0.881540740572824	0.0490037988958142	0.792375324801529	0.447810257627258	NW_006239663.1	104743	111584	-	mRNA	uncharacterized LOC102579098
LOC102583665	0.542860039772136	-0.881347804691854	0.0183563481675148	0.613276795792175	0.373713651177925	NW_006238936.1	2594993	2598143	-	mRNA	uncharacterized LOC102583665%2C transcript variant X1
LOC102593787	0.542906088561279	-0.881225431451353	0.0394817310811538	NA	0.427959955499902	NW_006239010.1	1126555	1128963	-	mRNA	protein ODORANT1-like
LOC102604331	0.542970167456665	-0.881055161028377	0.0184728069046719	0.613276795792175	0.373961938827224	NW_006239206.1	309699	312876	+	mRNA	NADH dehydrogenase [ubiquinone] 1 alpha subcomplex subunit 8-B-like
LOC102581105	0.543035129374516	-0.880882564748937	0.0499307233908488	0.795441116357544	0.449302197154006	NW_006239074.1	734252	739560	+	mRNA	binding partner of ACD11 1-like
LOC107060930	0.543216702087075	-0.880400256601191	0.0315828222297906	NA	0.409554951414071	NW_006239031.1	252480	252947	+	mRNA	uncharacterized LOC107060930
LOC102578363	0.543472363358245	-0.879721421658247	0.0358480958056971	0.734480016666569	0.419185186745614	NW_006239211.1	377563	379976	+	mRNA	uncharacterized LOC102578363%2C transcript variant X1
LOC102597487	0.543798974081492	-0.878854665277062	0.0383118668492987	0.745396556761236	0.424259537007237	NW_006238952.1	2336146	2336781	+	mRNA	protein NIM1-INTERACTING 2
LOC102602952	0.54432025763294	-0.877472365929371	0.023001279679044	0.643585399793056	0.385971318633885	NW_006239059.1	1015992	1016819	-	mRNA	17.3 kDa class II heat shock protein
LOC102584206	0.544483393390053	-0.877040047119053	0.0537129011400123	0.812479729794595	0.454626367506345	NW_006239184.1	337357	338142	+	mRNA	21 kDa protein-like
LOC102599311	0.544606816838015	-0.876713054193409	0.0346320167948475	0.728859569369882	0.414985568091586	NW_006238930.1	3121249	3123357	-	mRNA	cytochrome c oxidase subunit 5C-like%2C transcript variant X1
LOC102595534	0.544788725660259	-0.876231247635649	0.0541527275743975	0.813822605728012	0.455040185182431	NW_006239018.1	1479975	1480718	+	mRNA	mitotic-spindle organizing protein 1A-like
LOC102580239	0.54480642094702	-0.87618438820802	0.0441278584458996	0.769946987777979	0.435290173338851	NW_006239265.1	551768	556084	+	mRNA	mitochondrial carnitine/acylcarnitine carrier-like protein
LOC102596405	0.54495185187156	-0.875799325795363	0.0538478437554281	0.812479729794595	0.454238967593266	NW_006239391.1	212285	212910	+	ncRNA	uncharacterized LOC102596405
LOC102584780	0.545023876033863	-0.875608663014039	0.0487695754582755	0.79219297571327	0.444335931547653	NW_006239206.1	672842	673748	+	mRNA	osmotin-like protein OSML13
LOC102580049	0.545128184588114	-0.87533258146572	0.0334289220838624	0.719594724289924	0.411554469986708	NW_006238988.1	575222	577527	-	mRNA	protein TIFY 10A
LOC102596957	0.545451915580248	-0.874476073795023	0.0290302413725418	0.684898648338143	0.40057067391869	NW_006239349.1	190219	192293	-	mRNA	H/ACA ribonucleoprotein complex subunit 4
LOC102591989	0.545565200020335	-0.874176472811366	0.0300590684693571	0.690520107055481	0.402974219923729	NW_006238987.1	619439	622682	+	mRNA	probable 26S proteasome complex subunit sem1-1
LOC102588436	0.54565426372547	-0.873940971575773	0.0547226223023617	0.815688970083438	0.454923573978635	NW_006239381.1	316399	318429	+	mRNA	putative glycosyltransferase 7
LOC102583002	0.545668287693756	-0.873903893061314	0.0423644314873355	0.761773527323039	0.430510993315237	NW_006239145.1	1039992	1041921	+	mRNA	probable RNA-binding protein EIF1AD
LOC107062836	0.546192716904643	-0.872518017978611	0.0537791580922085	0.812479729794595	0.452407440267948	NW_006239197.1	575890	583943	+	ncRNA	uncharacterized LOC107062836%2C transcript variant X2
LOC102587173	0.546203297446476	-0.872490071162561	0.0269573196153098	0.661042687096649	0.394410813007396	NW_006239053.1	915121	918591	+	mRNA	probable NAD(P)H dehydrogenase (quinone) FQR1-like 3
LOC102583805	0.546555666701057	-0.871559653000013	0.0268847118350913	0.661042687096649	0.393802873738019	NW_006239278.1	611439	612290	+	mRNA	putative uncharacterized transmembrane protein DDB_G0293028%2C transcript variant X1
LOC102601912	0.54659178189788	-0.871464326033019	0.0454137684157281	0.775042425750115	0.435557578367486	NW_006239424.1	236983	239020	-	mRNA	F-box protein CPR30-like%2C transcript variant X1
LOC102585726	0.546951320701624	-0.870515657678517	0.0187666287582057	0.61452314567874	0.370410995631302	NW_006239051.1	9077	9997	+	mRNA	homeobox-leucine zipper protein ATHB-7-like
LOC102600673	0.547143376499227	-0.870009160479818	0.0369471999021015	0.739437824529179	0.417001174829768	NW_006239489.1	230444	236957	+	mRNA	uncharacterized LOC102600673%2C transcript variant X2
LOC102595780	0.547206204789496	-0.869843505803383	0.0184840796456725	0.613276795792175	0.369238693094056	NW_006239073.1	224149	225768	-	mRNA	wound-induced basic protein
LOC102602189	0.547207848270272	-0.869839172815226	0.0439146248047553	0.769946987777979	0.431702367337687	NW_006239124.1	177088	179968	-	mRNA	outer envelope pore protein 16-2%2C chloroplastic
LOC102603333	0.547505646467338	-0.869054251473239	0.0531734824986722	0.812479729794595	0.449469898804308	NW_006239233.1	262885	265137	-	mRNA	cytochrome P450 71D11-like
LOC102579426	0.54751540761642	-0.869028530759793	0.0559470266358831	0.821088483749814	0.454644074732357	NW_006239689.1	9138	10984	+	mRNA	cytochrome P450 81D11-like
LOC102603013	0.547910172420023	-0.86798870612997	0.0315984888515278	0.706592347977575	0.403818370813867	NW_006239342.1	454689	456791	+	mRNA	uncharacterized LOC102603013%2C transcript variant X2
LOC102586684	0.547964950239063	-0.867844478587413	0.024047375126647	0.644039537741468	0.384619500644653	NW_006239348.1	493721	494438	+	mRNA	uncharacterized LOC102586684
LOC102579132	0.547990655496527	-0.86777680276682	0.0494629027644303	0.793284782310546	0.44171117125466	NW_006239118.1	614259	619789	+	mRNA	signal recognition particle receptor subunit beta-like
LOC102600258	0.548081528136283	-0.867537582195427	0.0272119177821812	0.66302884288507	0.392823895027796	NW_006239040.1	598320	601286	+	mRNA	14-3-3 protein 8%2C transcript variant X2
LOC102594889	0.548714215311566	-0.86587314329345	0.0486582003178487	0.79219297571327	0.439178505464539	NW_006239035.1	1108229	1115854	+	mRNA	cytochrome P450 CYP72A219-like
LOC102580826	0.548765776658608	-0.865737583100501	0.0481381570410009	NA	0.438093768087527	NW_006238973.1	33623	34467	+	mRNA	pathogenesis-related protein PR-1
LOC102594911	0.548844527788916	-0.865530562694635	0.0362781799089734	0.734480016666569	0.41337870096487	NW_006239097.1	428921	430001	+	mRNA	proteoglycan 4-like
LOC102579970	0.548892786330442	-0.865403715665406	0.0400063592055134	0.746005111197118	0.421391038567388	NW_006239052.1	39352	40274	-	mRNA	uncharacterized LOC102579970
LOC102578511	0.549210697959457	-0.86456836717595	0.0573205516292508	0.823324755767396	0.454830475737271	NW_006239399.1	187747	191843	-	mRNA	uncharacterized LOC102578511
LOC102591699	0.549368999088782	-0.864152593506659	0.0213196838108634	0.631892217572032	0.375347295098857	NW_006239141.1	131839	133281	-	ncRNA	uncharacterized LOC102591699
LOC102600276	0.549448145895817	-0.863944761463391	0.0301683509770362	0.691521445475054	0.398521852094549	NW_006239092.1	241476	243990	+	mRNA	multicystatin-like
LOC102603639	0.549469614571359	-0.863888391909898	0.0225620260154179	0.639619845955161	0.378770402709528	NW_006239101.1	489393	493835	+	mRNA	uncharacterized LOC102603639
LOC102597777	0.549625813591679	-0.863478331877346	0.0212359797255929	0.631367909856031	0.374812219163472	NW_006238930.1	3672367	3673215	-	mRNA	uncharacterized LOC102597777
LOC102598690	0.549716805839652	-0.863239509033786	0.0258499564673569	0.653237906079357	0.387370692779849	NW_006238964.1	785467	786868	-	mRNA	uncharacterized LOC102598690
LOC107060524	0.549923380744677	-0.862697468831559	0.05764901094554	0.823324755767396	0.454444166714701	NW_006238927.1	1099327	1103611	+	ncRNA	uncharacterized LOC107060524
LOC102586699	0.549930706523988	-0.86267825016318	0.0540150126732252	0.813450357714073	0.447745375023168	NW_006239589.1	195418	203486	-	mRNA	auxin-induced protein PCNT115-like
LOC102585794	0.550080874556322	-0.862284351261352	0.0314495461136542	0.706592347977575	0.400813088477263	NW_006239409.1	339184	340744	+	mRNA	phospholipase A1-IIgamma-like
LOC107061575	0.550600627348868	-0.860921841160597	0.0544515498100043	0.815598816062268	0.44764442693884	NW_006239073.1	927674	928992	+	ncRNA	uncharacterized LOC107061575
LOC102587867	0.550635025155996	-0.860831714137079	0.0354988934794685	0.734480016666569	0.409408839743043	NW_006238952.1	1364995	1367197	+	mRNA	cell division cycle-associated protein 7-like%2C transcript variant X1
LOC102604373	0.550866719373138	-0.860224789809153	0.0554252745431933	0.819488058349136	0.449079860048495	NW_006238987.1	186927	189308	+	mRNA	ABC transporter G family member 23
LOC102595471	0.550968600882508	-0.859957991411891	0.0275228570695022	0.666660262929075	0.39017683357194	NW_006238930.1	2338016	2338986	+	mRNA	thioredoxin H2
LOC102594734	0.550968871803478	-0.859957282013493	0.0334232469610161	0.719594724289924	0.404312494845549	NW_006238963.1	328771	331922	+	mRNA	uncharacterized LOC102594734
LOC102598894	0.551000784534815	-0.859873721928168	0.0493243087774486	NA	0.437421675247147	NW_006239244.1	214698	223711	+	mRNA	probable rhamnogalacturonate lyase B
LOC102595274	0.551205762575477	-0.859337124124539	0.0178943329352641	0.613276795792175	0.362926799473335	NW_006239232.1	679822	682442	-	mRNA	uncharacterized LOC102595274
LOC102582811	0.551298865903859	-0.859093461273613	0.0301866261487805	0.691521445475054	0.396327924869889	NW_006239268.1	579322	582682	-	mRNA	uncharacterized LOC102582811%2C transcript variant X3
LOC102582093	0.551983506377453	-0.857302935896528	0.0549602336155369	0.816712938285419	0.44670028894055	NW_006239074.1	763474	765582	-	mRNA	probable calcium-binding protein CML18%2C transcript variant X1
LOC102580120	0.552082334169067	-0.857044657159864	0.0339693555124479	0.720665684596993	0.404183363674891	NW_006239216.1	165392	167756	+	mRNA	expansin-like B1
LOC102588916	0.552226105473867	-0.856669004593637	0.026553190129674	0.658671076243766	0.386230704001622	NW_006239078.1	691888	693888	+	mRNA	54S ribosomal protein L37%2C mitochondrial-like
LOC102597278	0.552375175144052	-0.856279611463281	0.0493292157511678	0.792375324801529	0.435602743603192	NW_006239298.1	481686	482159	+	mRNA	60S ribosomal protein L34-like
LOC102603576	0.552395615134875	-0.856226227225283	0.0190752832601138	0.617119463151385	0.365275427307703	NW_006239281.1	160926	162809	+	mRNA	40S ribosomal protein S28-like
LOC102606101	0.552418418854939	-0.856166671837965	0.0402937165902599	0.746005111197118	0.417494590068028	NW_006239059.1	1205578	1208907	+	mRNA	UDP-glycosyltransferase 74F2-like
LOC102599227	0.552571173299902	-0.855767793725103	0.0460678640574413	NA	0.429005536590678	NW_006238952.1	2038586	2039937	+	mRNA	probable receptor-like protein kinase At5g39020
LOC102589515	0.55263530608389	-0.85560036066848	0.0190710979969744	0.617119463151385	0.364995682537604	NW_006238978.1	776880	783511	+	mRNA	uncharacterized LOC102589515
LOC102585999	0.552768487205562	-0.855252723459573	0.0488270741893264	0.792345555637827	0.434116715891229	NW_006238945.1	2704473	2709354	-	mRNA	uncharacterized LOC102585999%2C transcript variant X1
LOC102589352	0.553075749717343	-0.854451008175262	0.0278669853677722	0.669092005820082	0.388536260186077	NW_006239069.1	972718	978771	-	mRNA	ranBP2-type zinc finger protein At1g67325
LOC102606435	0.553252697896055	-0.853989513647755	0.0132775547161662	0.548541043081224	0.344873953085388	NW_006239050.1	1319503	1325986	-	mRNA	B-cell receptor-associated protein 31-like
LOC102586398	0.553304181694686	-0.853855267641256	0.0225345774891849	0.639619845955161	0.374295272150181	NW_006239073.1	713812	715347	-	mRNA	myb-related protein Myb4-like
LOC102581235	0.553641216070478	-0.852976745830567	0.0204383518171442	0.626890303128831	0.367947568554542	NW_006238934.1	2930045	2930833	+	mRNA	40S ribosomal protein S17-like
LOC102577652	0.55371153262595	-0.852793524456659	0.00994629119858258	0.494940671697443	0.330836218423346	NW_006239222.1	401180	404054	-	mRNA	ferritin-3%2C chloroplastic%2C transcript variant X1
LOC102597309	0.553905952299837	-0.852287053032967	0.0569797964944047	0.822973566647111	0.447755388009501	NW_006239682.1	30500	31324	-	mRNA	non-specific lipid-transfer protein 2-like
LOC107060046	0.553976420988668	-0.852103523029237	0.04500528312505	NA	0.425073013878051	NW_006238980.1	661237	673184	-	ncRNA	uncharacterized LOC107060046
LOC102593972	0.554016235188	-0.851999840486509	0.0568408728133257	0.822963097358602	0.447353802893259	NW_006239373.1	439042	440653	+	mRNA	UDP-glycosyltransferase 73C3-like
LOC102599152	0.554076877415778	-0.85184193274324	0.0253301775100505	0.651895865262566	0.380910696932295	NW_006239017.1	1142259	1146269	-	mRNA	coiled-coil domain-containing protein 12
LOC102604778	0.554281706629568	-0.851308700811658	0.0562211531243544	0.821088483749814	0.445870697260328	NW_006239169.1	737836	741813	+	ncRNA	uncharacterized LOC102604778%2C transcript variant X7
LOC102605591	0.554294185116668	-0.851276221932058	0.0269570011122375	0.661042687096649	0.384820249580478	NW_006239312.1	90835	93776	-	mRNA	mitochondrial fission 1 protein A
LOC102585991	0.554435531564517	-0.850908377871605	0.0236150862269732	0.643585399793056	0.375953458749349	NW_006238936.1	1918332	1922005	-	mRNA	remorin-like
LOC102601400	0.554528226400221	-0.850667197077126	0.0380631483705528	0.745396556761236	0.410123341756622	NW_006239058.1	1281213	1284632	-	mRNA	RNA polymerase I termination factor-like%2C transcript variant X1
LOC102601667	0.554576706862544	-0.850541072811477	0.0162953476638951	0.613276795792175	0.354062761242693	NW_006238953.1	2727774	2731127	+	pseudogene
LOC102580151	0.554577592132198	-0.850538769842194	0.048576243231681	NA	0.431243762046471	NW_006238973.1	16623	19677	-	pseudogene
LOC102595548	0.554646709213629	-0.85035897776474	0.0316588809290093	0.706592347977575	0.395756704730683	NW_006239037.1	735928	738576	+	mRNA	UPF0690 protein C1orf52 homolog
LOC102591761	0.554903110567173	-0.849692204698359	0.0245697414980206	0.649579794885871	0.377959954779186	NW_006238987.1	1670647	1673145	+	mRNA	dnaJ homolog subfamily C member 21-like
LOC102594501	0.554909063631102	-0.849676727384254	0.0195700554793935	0.621793152026252	0.363966674999599	NW_006238946.1	2192681	2194235	+	mRNA	HMG1/2-like protein
LOC102605017	0.555211543385605	-0.848890531632492	0.022438774644813	0.639619845955161	0.371854397885824	NW_006239254.1	395181	397486	+	mRNA	uncharacterized protein YwkD
LOC102592028	0.555213321616117	-0.848885910978863	0.0300072932737488	0.690293474178654	0.391192728524947	NW_006239088.1	66037	72196	+	mRNA	polyadenylate-binding protein-interacting protein 7%2C transcript variant X3
LOC102595086	0.555363957239959	-0.848494544663401	0.059926845548178	0.836487350020373	0.451007474084543	NW_006239368.1	99635	103255	+	mRNA	receptor-like protein 12
LOC102590097	0.555589684895072	-0.847908280465232	0.0607444697705269	0.838106545896055	0.452133142386845	NW_006239677.1	135431	136739	+	mRNA	endochitinase 3-like
LOC102596431	0.555618920471766	-0.847832366687532	0.0624608211632196	0.847440020905594	0.455087328185734	NW_006240400.1	2724	4126	+	pseudogene
LOC102587946	0.555860480615077	-0.847205278815318	0.0388559554424351	0.745839475814124	0.410128066168129	NW_006239103.1	578820	581212	-	mRNA	myb-related protein Myb4-like
LOC107061425	0.55589900096713	-0.847105305535444	0.0600506395913185	0.836797025980209	0.450486900094177	NW_006239061.1	1381447	1384182	-	ncRNA	uncharacterized LOC107061425%2C transcript variant X1
LOC102580674	0.556554921894959	-0.845404032413016	0.0294644530938396	0.686867341263007	0.388295888939619	NW_006238945.1	1788707	1816441	-	mRNA	regulator of nonsense transcripts UPF2%2C transcript variant X2
LOC102597167	0.556648000536296	-0.845162775240802	0.020355842311663	0.626890303128831	0.364337729296044	NW_006238964.1	727003	729495	-	mRNA	cytochrome P450 71A1-like
LOC102584032	0.556696377782265	-0.845037398736902	0.0420003520052026	0.758539252058872	0.415554696339064	NW_006239302.1	314968	315909	+	mRNA	serine/threonine-protein kinase pakF-like
LOC102583232	0.556803296842727	-0.844760341451132	0.0558681046133307	0.821088483749814	0.441805688132918	NW_006239164.1	580542	582933	+	mRNA	zinc finger protein 622
CHS1A	0.556857168653589	-0.844620764628853	0.0627860344819871	0.849182174960989	0.453925456050597	NW_006239243.1	307505	309537	+	mRNA	chalcone synthase 1a
LOC102594584	0.557117188264802	-0.843947267957923	0.00831657824026347	0.455090897659069	0.31980544350568	NW_006239083.1	315875	319020	+	mRNA	subtilisin-like protease SBT3.3
LOC102587721	0.557312400343916	-0.843441840779358	0.0368547197022734	0.739437824529179	0.404069197911392	NW_006239057.1	985415	987344	-	mRNA	uncharacterized LOC102587721%2C transcript variant X2
LOC102598264	0.557361035969066	-0.843315944937629	0.0311492393214179	0.7051927233135	0.391300674734515	NW_006239457.1	73578	82347	+	mRNA	RNA-binding protein 25%2C transcript variant X8
LOC102600718	0.557401797786892	-0.843210439316737	0.04251121427969	0.762061061376879	0.415685715996733	NW_006239148.1	804080	805691	-	mRNA	uncharacterized LOC102600718
LOC102602458	0.557696548823097	-0.842447751667838	0.0559648084422057	0.821088483749814	0.44076990965291	NW_006239352.1	355548	361801	-	ncRNA	uncharacterized LOC102602458%2C transcript variant X1
LOC102601130	0.557887461630652	-0.841953967316664	0.0386866014633679	0.745396556761236	0.407231905875253	NW_006239001.1	363888	382865	+	mRNA	DEAD-box ATP-dependent RNA helicase 56-like%2C transcript variant X2
LOC102595017	0.557920589060362	-0.841868302441699	0.0609311824026345	0.838106545896055	0.449237337615485	NW_006239101.1	182172	184534	+	ncRNA	uncharacterized LOC102595017
LOC102582437	0.558048798594884	-0.841536810803113	0.0239725177232949	0.643585399793056	0.372762320364911	NW_006239181.1	14889	18923	+	mRNA	uncharacterized protein DDB_G0290685%2C transcript variant X1
LOC102594918	0.558079940183741	-0.841456304291165	0.0204228008982433	0.626890303128831	0.362933176327067	NW_006239132.1	938612	939224	+	mRNA	calvin cycle protein CP12-1%2C chloroplastic
LOC107062694	0.558228449996772	-0.841072441957187	0.0495964977635377	0.794653613485631	0.42836944888421	NW_006238938.1	3267054	3269066	-	ncRNA	uncharacterized LOC107062694
LOC102598741	0.5583071570604	-0.840869044430321	0.0283766636610557	0.675422004568278	0.383601250161064	NW_006239072.1	1190626	1194672	+	mRNA	uncharacterized LOC102598741
LOC102602935	0.558369500556062	-0.840707954554387	0.0155739367891336	0.602155663976101	0.347579506490331	NW_006239015.1	1599783	1602567	-	mRNA	nitric oxide synthase-interacting protein
LOC107058513	0.558397690686118	-0.840635119748419	0.0429548814897904	0.764875516776581	0.415303100241215	NW_006239454.1	121481	122094	-	pseudogene
LOC102585854	0.558415684082914	-0.840588632152702	0.0356570880243807	0.734480016666569	0.400124751624404	NW_006239170.1	904588	905246	-	mRNA	uncharacterized LOC102585854
LOC102577928	0.558441202650053	-0.840522705155777	0.0256388726391056	0.653237906079357	0.376639293970119	NW_006239183.1	279904	281586	-	mRNA	rhamnose:beta-solanine/beta-chaconine rhamnosyltransferase
LOC102584008	0.558468300992805	-0.840452700120302	0.0332390077508171	0.719594724289924	0.394729880350452	NW_006238936.1	2618271	2621062	+	mRNA	pollen-specific leucine-rich repeat extensin-like protein 1
LOC102592209	0.55882991826039	-0.839518834035365	0.0221815617849035	0.638489395881003	0.36704378163279	NW_006238995.1	327576	329360	+	mRNA	protein transport protein Sec61 subunit beta-like
LOC102580187	0.558959805973627	-0.839183550293638	0.033603227010963	0.719594724289924	0.39494690421733	NW_006239029.1	763766	765983	-	mRNA	cyclin-dependent kinases regulatory subunit 1-like
LOC102589642	0.559045826645956	-0.838961544976299	0.0440460930744379	0.769946987777979	0.416636829769641	NW_006238995.1	2023857	2028028	-	mRNA	uncharacterized LOC102589642
LOC102583482	0.559101165295813	-0.838818743007759	0.0276068394642543	0.667184165725016	0.380791671980969	NW_006239278.1	605346	609647	-	mRNA	multiple myeloma tumor-associated protein 2 homolog
LOC102581006	0.559168264489435	-0.838645611790141	0.0597206127082896	0.835021497319449	0.445412714127194	NW_006238937.1	524776	526073	-	mRNA	protein IRX15-LIKE-like
LOC102602946	0.559385907200637	-0.838084186922136	0.0653901712452267	0.853077507550707	0.454842455188829	NW_006240170.1	8937	9465	-	mRNA	calmodulin-2/4-like
LOC102583692	0.559499230291423	-0.83779194841404	0.0463480221917635	0.7766004817096	0.420533955294572	NW_006239340.1	344486	349657	+	mRNA	extensin-1
LOC102598880	0.55966267081471	-0.837370570892399	0.0582170976031644	0.825672201318262	0.442103598522387	NW_006238935.1	590327	592877	+	ncRNA	uncharacterized LOC102598880%2C transcript variant X1
LOC102586441	0.559843625716065	-0.836904181838774	0.0463257946099036	0.7766004817096	0.420045596075441	NW_006238958.1	145509	147610	+	mRNA	deoxyuridine 5'-triphosphate nucleotidohydrolase-like
LOC102590343	0.559905571556844	-0.836744558670293	0.02720713157783	0.66302884288507	0.378868920080158	NW_006239149.1	974576	978064	+	mRNA	60S ribosomal protein L37-like
LOC102592198	0.560298061272186	-0.835733594283996	0.0184265145525285	0.613276795792175	0.354585043297397	NW_006239368.1	310803	314497	+	mRNA	uncharacterized protein At5g01610-like
LOC102579548	0.560384961724766	-0.835509854208227	0.0659492141728799	0.853077507550707	0.454385510963826	NW_006239071.1	871341	874139	+	mRNA	zinc finger protein 4-like
LOC102577552	0.560501902196368	-0.835208825719978	0.00921685406944366	0.480413934739894	0.320752528362113	NW_006238962.1	491984	494987	+	mRNA	40S ribosomal protein S10-like
LOC102579327	0.560628736943119	-0.834882398353634	0.0386525017279937	0.745396556761236	0.403740797395831	NW_006239073.1	1258249	1259532	-	mRNA	rRNA-processing protein FYV7
LOC102582537	0.561035243613947	-0.833836692698585	0.0261172663390826	0.653237906079357	0.374848425646994	NW_006239064.1	88125	89378	-	mRNA	ethylene-responsive transcription factor 4-like
LOC102597244	0.561232098841124	-0.833330570757419	0.022406824921758	0.639619845955161	0.36495165901918	NW_006239140.1	746567	749631	+	mRNA	uncharacterized LOC102597244%2C transcript variant X1
LOC102597083	0.561679099171052	-0.832181975580048	0.0210063882887837	0.630638131824525	0.360584481123327	NW_006239021.1	1070880	1072042	+	mRNA	ethylene-responsive transcription factor 1-like%2C transcript variant X1
LOC102584352	0.56173298767437	-0.832043567461661	0.057148595948237	NA	0.437417495694586	NW_006238962.1	2258091	2259895	+	mRNA	F-box-like/WD repeat-containing protein TBL1X
LOC102598964	0.561762349012108	-0.831968160906823	0.0325509670632473	0.717733572287479	0.389210574109713	NW_006239074.1	354667	355903	+	mRNA	uncharacterized LOC102598964
LOC102596181	0.561863460103615	-0.831708514911677	0.0662601152878313	0.853077507550707	0.452837514952584	NW_006238981.1	499316	500529	+	mRNA	uncharacterized LOC102596181
LOC102601123	0.561867083477593	-0.831699211215698	0.0329226309659211	0.719594724289924	0.389915261114579	NW_006239411.1	378868	382441	-	ncRNA	uncharacterized LOC102601123
LOC102595706	0.561984991288662	-0.831396493413676	0.0206516009413544	0.628747724778279	0.359244112898576	NW_006239226.1	554855	557921	+	mRNA	uncharacterized LOC102595706
LOC102599691	0.561999689805773	-0.831358760732615	0.0389425019246036	0.745839475814124	0.402635220122118	NW_006239510.1	148303	157112	-	mRNA	protein FAM133
LOC102582630	0.562027450408554	-0.831287498958695	0.0386931003600787	0.745396556761236	0.402086230282653	NW_006239018.1	1046686	1050115	+	mRNA	UPF0725 protein At4g29550-like%2C transcript variant X3
LOC102605386	0.562186150921718	-0.830880180554828	0.0469211567659825	0.780217094791694	0.41815576305696	NW_006239471.1	231765	234376	-	ncRNA	uncharacterized LOC102605386
LOC102582754	0.562274546603081	-0.830653355354655	0.0357039264273343	0.734480016666569	0.395495860408106	NW_006239038.1	519539	521473	+	mRNA	60S ribosomal protein L29-2
LOC102603836	0.562298848411889	-0.830591002645241	0.0230424598142276	0.643585399793056	0.365459613755123	NW_006239550.1	105717	109465	+	mRNA	extradiol ring-cleavage dioxygenase-like
LOC102593509	0.562298917676612	-0.830590824932151	0.0196389608468645	0.621793152026252	0.35599164848946	NW_006239164.1	952857	958086	+	mRNA	nucleoid-associated protein At4g30620%2C chloroplastic-like
LOC102593669	0.562799577307785	-0.829306849852704	0.0446092796199484	0.774412583957276	0.412935577325333	NW_006239628.1	95891	102618	-	misc_RNA	SWR1 complex subunit 2%2C transcript variant X2
LOC102604694	0.563633768393014	-0.827170045990468	0.0638146971971924	0.851776237872735	0.446281317252145	NW_006239356.1	33068	33652	-	mRNA	histone H4
LOC102595356	0.56375866783063	-0.826850384807358	0.0399103906682631	0.746005111197118	0.402423896791414	NW_006239169.1	489503	492453	+	mRNA	RING-box protein 1-like
LOC102591047	0.564108671171448	-0.825954981451237	0.0581090844386163	0.825672201318262	0.435889110233977	NW_006239194.1	787200	790905	+	ncRNA	uncharacterized LOC102591047%2C transcript variant X4
LOC102598565	0.5641394472961	-0.825876274362435	0.0450646414816357	0.775042425750115	0.41210350604826	NW_006239254.1	238823	242753	+	mRNA	vicilin-like antimicrobial peptides 2-3
LOC102592684	0.564188793940675	-0.825750083850037	0.0338149667051424	0.719594724289924	0.389087910254911	NW_006239027.1	1103409	1106975	-	mRNA	protein SPIRAL1-like 1
LOC107057664	0.564298903676095	-0.825468548180514	0.0642510918082544	0.852763685071522	0.446094680068344	NW_006239257.1	593413	597379	-	mRNA	SKP1-like protein 1B
LOC102592169	0.564530365613625	-0.824876910448939	0.0257491883884438	0.653237906079357	0.369904321041663	NW_006239226.1	483969	487895	-	mRNA	protein NUCLEAR FUSION DEFECTIVE 4-like
LOC102602710	0.564881853197529	-0.823978939978713	0.0669874438974589	0.853077507550707	0.449829519709644	NW_006239017.1	1227436	1229374	-	mRNA	uncharacterized LOC102602710
LOC102593012	0.564929960136548	-0.82385608121307	0.0239913445129583	0.643585399793056	0.364979322253295	NW_006239769.1	31392	35526	+	mRNA	vesicle-associated protein 4-1-like
LOC107063199	0.564957559856307	-0.823785599898549	0.0394464896391015	0.746005111197118	0.399993260883163	NW_006239243.1	431180	432286	-	mRNA	F-box/kelch-repeat protein At3g06240-like
LOC102581349	0.565804233104021	-0.821625124488769	0.0356792663617754	0.734480016666569	0.391145028743896	NW_006239221.1	259833	263900	-	mRNA	nucleolin-like
LOC102599659	0.565899107397143	-0.821383233053767	0.0558083554197652	0.821088483749814	0.429474879602064	NW_006239310.1	262286	268313	-	mRNA	eukaryotic translation initiation factor 5B%2C transcript variant X1
LOC102604380	0.566123422798768	-0.8208114799073	0.0250573267248534	0.651895865262566	0.36634901143042	NW_006239471.1	143825	160896	-	mRNA	polyphenol oxidase D%2C chloroplastic%2C transcript variant X1
LOC102582918	0.566494824324452	-0.819865319698687	0.0591321054022877	0.832448639385539	0.434432513067231	NW_006238946.1	2635180	2636518	-	mRNA	pathogenesis-related protein STH-2-like
LOC102578499	0.566508714321983	-0.819829946410127	0.0371850224612615	0.742393339344774	0.393444061565894	NW_006238964.1	312990	315679	+	mRNA	ATP synthase subunit epsilon%2C mitochondrial-like
LOC102596891	0.566778068045641	-0.819144161850154	0.0597711338315604	0.835021497319449	0.435141408623785	NW_006239718.1	96512	98056	-	mRNA	phenylalanine ammonia-lyase 1
LOC102588062	0.566958672722117	-0.818684518153435	0.036690083813467	0.73878040402398	0.391865827864925	NW_006239150.1	939661	942129	+	mRNA	uncharacterized LOC102588062%2C transcript variant X1
LOC107061844	0.567064994101392	-0.818413995885587	0.045667832255979	0.775042425750115	0.409524259649437	NW_006239097.1	798765	799701	+	ncRNA	uncharacterized LOC107061844
LOC102592312	0.567091146392329	-0.818347462223949	0.0695861202114025	0.85444526699287	0.450980693742397	NW_006238981.1	409542	411246	+	mRNA	uncharacterized LOC102592312
LOC102580892	0.567174035113886	-0.818136606509256	0.0687197475210094	0.853077507550707	0.449461930898237	NW_006239191.1	851502	857834	+	ncRNA	uncharacterized LOC102580892
LOC102591822	0.56719574445745	-0.81808138648688	0.0270424774721464	0.661042687096649	0.370021196255749	NW_006239146.1	951952	954095	+	mRNA	kynurenine formamidase-like
LOC102584679	0.567238551461785	-0.817972508514624	0.0255915984787751	0.653237906079357	0.366417080789231	NW_006238943.1	2653550	2674706	-	pseudogene
LOC102597362	0.567598842095397	-0.817056448591315	0.0440671657947082	0.769946987777979	0.405798947940174	NW_006239249.1	642148	667326	-	mRNA	histone-lysine N-methyltransferase ATXR4-like
LOC102588595	0.567656936779948	-0.816908793913072	0.0446309558420402	0.774412583957276	0.406803567835914	NW_006239074.1	990298	992056	+	mRNA	40S ribosomal protein S30
LOC107058549	0.567806505854323	-0.816528715515096	0.0568544305983095	0.822963097358602	0.428752675702421	NW_006239465.1	8949	9774	+	ncRNA	uncharacterized LOC107058549%2C transcript variant X1
LOC102593373	0.567937329675013	-0.816196353811215	0.0636018089388641	0.850982501426808	0.440007306694156	NW_006239097.1	78864	79256	+	pseudogene
LOC102590469	0.568234147711532	-0.815442562807661	0.0431838592907137	0.766466968079036	0.403299638169766	NW_006239241.1	676751	681206	+	mRNA	pre-mRNA-splicing factor cwf23
LOC102601008	0.568320508801301	-0.815223316482002	0.0177541609637232	0.613276795792175	0.343873687867215	NW_006239408.1	385454	387502	+	mRNA	5'-methylthioadenosine/S-adenosylhomocysteine nucleosidase-like
LOC102577856	0.568577729029275	-0.814570504574484	0.0382712676217134	0.745396556761236	0.393144336479742	NW_006239315.1	88302	89370	+	mRNA	calcium-binding protein CAST-like
LOC102581475	0.56869009256885	-0.814285424281574	0.065509240871569	NA	0.442121848097055	NW_006239216.1	285587	287361	-	pseudogene
LOC102599000	0.56870779510738	-0.814240515872955	0.0462624427391547	NA	0.408552047489673	NW_006239256.1	466190	468784	-	mRNA	high mobility group B protein 7-like
LOC102581138	0.568796233854341	-0.814016182352069	0.0588046079490256	0.829255734185274	0.430775863995064	NW_006239205.1	819785	823920	+	mRNA	auxin-induced protein PCNT115-like
LOC102591359	0.568873323819066	-0.81382066457763	0.0697657968117322	0.85444526699287	0.44877467187175	NW_006239060.1	831955	833595	+	mRNA	ethylene-responsive transcription factor 1B
LOC107063243	0.568877353458197	-0.813810445220249	0.0420008421892995	NA	0.400199518598551	NW_006239247.1	669508	670390	-	mRNA	glycine-rich cell wall structural protein 2-like
LOC107058403	0.569003936625101	-0.813489461107939	0.0738345971926969	0.874301230412762	0.45506412981935	NW_006239427.1	74585	75559	-	ncRNA	uncharacterized LOC107058403%2C transcript variant X1
LOC102585500	0.569130786156005	-0.813167873186459	0.0526588820116756	0.812120267429128	0.419654539232519	NW_006239060.1	79005	81576	+	mRNA	probable WRKY transcription factor 21
LOC102596531	0.569217917192336	-0.812947020799315	0.0740224788535076	0.874301230412762	0.455056630784608	NW_006239004.1	1244779	1248683	-	mRNA	uncharacterized LOC102596531%2C transcript variant X1
LOC102579078	0.569264474425294	-0.812829025317544	0.0600267597750282	0.836797025980209	0.4322186114949	NW_006238987.1	1275084	1276816	-	mRNA	UDP-glycosyltransferase 89B2-like
LOC102580810	0.569600064767828	-0.811978784537723	0.0702389588431003	0.855454141889252	0.448516225914213	NW_006238947.1	431829	434183	-	mRNA	putative cyclin-D7-1
LOC102601870	0.569931069195362	-0.811140653054847	0.0358006996325083	0.734480016666569	0.386407633687947	NW_006238934.1	637619	640018	-	mRNA	cactin
LOC102602031	0.569968033792842	-0.811047085753405	0.0408118110984585	0.748564967263598	0.396515342841909	NW_006238999.1	163535	165518	-	mRNA	NAC domain-containing protein 68-like
LOC102605472	0.570098916743894	-0.810715834706858	0.0328272249463945	0.719594724289924	0.379870492703048	NW_006238946.1	2436555	2446000	-	mRNA	DEAD-box ATP-dependent RNA helicase 13
LOC102591812	0.570222537166303	-0.810403034188285	0.0684694747377698	0.853077507550707	0.444810925253072	NW_006239073.1	865667	868825	-	mRNA	putative protein phosphatase 2C 50%2C transcript variant X2
LOC102601602	0.570303287483028	-0.810198745816789	0.0531760433632713	0.812479729794595	0.41903467678578	NW_006241370.1	5	1514	+	mRNA	organ-specific protein S2-like
LOC102584210	0.570331509538603	-0.810127354307891	0.0208193414524667	0.629202519382715	0.350515610435813	NW_006239198.1	587398	593122	+	mRNA	poly(U)-specific endoribonuclease-B
LOC107061220	0.570610865519673	-0.809420876039756	0.0456744235920553	0.775042425750115	0.405036546014605	NW_006239050.1	448234	448857	-	mRNA	uncharacterized LOC107061220
LOC102579239	0.570734909938549	-0.809107284361381	0.0248763852902371	0.651895865262566	0.360674534453396	NW_006239150.1	339991	344042	-	mRNA	acyl carrier protein 1%2C chloroplastic-like
LOC102582167	0.570743682473026	-0.809085109452328	0.0660002669417729	NA	0.440097634114277	NW_006239385.1	314919	322624	+	mRNA	uncharacterized LOC102582167
LOC102604255	0.570825169833738	-0.808879144807873	0.074048340503054	0.874301230412762	0.45282010360819	NW_006238964.1	2541833	2544500	+	mRNA	coatomer subunit beta'-1-like
LEA2-1	0.570848734126023	-0.808819589995401	0.0755161469158351	0.88027350024821	0.455079046055321	NW_006239418.1	164322	165134	+	mRNA	protein NDR1-like
LOC102588301	0.571036826849805	-0.808344305165546	0.0756893995512861	0.880423799441549	0.455081150944631	NW_006238946.1	1950586	1952058	-	mRNA	acidic 27 kDa endochitinase
LOC107063042	0.571099636110821	-0.808185629538911	0.0637035653123219	0.850982501426808	0.435856075479024	NW_006239221.1	526702	527726	-	ncRNA	uncharacterized LOC107063042
LOC107062444	0.571418585118643	-0.807380134877584	0.0520384268331703	NA	0.415572163161062	NW_006238937.1	580171	581957	+	mRNA	uncharacterized LOC107062444
LOC102583203	0.571873919709722	-0.806230981903253	0.0439232801608671	0.769946987777979	0.400149936091639	NW_006242195.1	7	749	+	ncRNA	uncharacterized LOC102583203
LOC102580650	0.572009461908045	-0.805889083312174	0.0267474390728644	0.661042687096649	0.363802325638483	NW_006239135.1	517233	519469	+	mRNA	protein NRT1/ PTR FAMILY 1.2-like%2C transcript variant X1
LOC102603240	0.572091269115582	-0.805682767819798	0.0766495575216974	0.880447770754418	0.455068217178235	NW_006239299.1	107650	109590	-	mRNA	uncharacterized LOC102603240
LOC102599240	0.572220650300483	-0.805356532303994	0.0751043743161405	0.878582492443999	0.452491618567177	NW_006239349.1	254660	256863	+	ncRNA	uncharacterized LOC102599240
LOC102588094	0.572544811528613	-0.804539481433112	0.0307488498894241	0.702447027085582	0.372418913213412	NW_006238949.1	1051583	1071327	-	mRNA	hyaluronan mediated motility receptor%2C transcript variant X1
LOC102588375	0.57259083568362	-0.804423514699585	0.059713581063529	NA	0.427225260235632	NW_006239079.1	1154894	1157354	-	mRNA	traB domain-containing protein%2C transcript variant X2
LOC102589747	0.572811030030094	-0.803868821530119	0.0613180838775718	0.838549887620674	0.429601887096892	NW_006238986.1	197506	202563	-	mRNA	uncharacterized LOC102589747
LOC102593458	0.572864743041095	-0.80373354504705	0.0749668966967269	0.878109887698997	0.451366609492352	NW_006239500.1	210809	212031	+	mRNA	induced stolen tip protein TUB8-like%2C transcript variant X2
LOC102582845	0.572869837081272	-0.803720716340246	0.0388514025800057	0.745839475814124	0.389068318653014	NW_006239422.1	174714	182310	+	mRNA	uncharacterized LOC102582845
LOC102602548	0.572993305227605	-0.803409812050659	0.0262174436109775	0.653294271885644	0.361411885431717	NW_006239229.1	76967	79383	-	mRNA	uncharacterized protein C6C3.02c-like
LOC102594850	0.573023781344454	-0.803333080659532	0.0323053518642446	NA	0.375281991574174	NW_006238986.1	1666480	1670446	+	mRNA	proline-rich extensin-like protein EPR1
LOC102596303	0.573092652538687	-0.803159694906458	0.0363873288567738	0.734480016666569	0.383814503292128	NW_006239415.1	285141	286983	+	mRNA	putative methyltransferase DDB_G0268948
LOC102599569	0.573161127562267	-0.802987327183401	0.0310422278403398	0.7051927233135	0.372351399894955	NW_006238979.1	1552503	1555041	+	mRNA	CBS domain-containing protein CBSX3%2C mitochondrial
LOC102591061	0.573244354554143	-0.802777853012992	0.0775420528269523	0.880447770754418	0.454798350940962	NW_006238942.1	1258359	1260204	+	mRNA	F-box/FBD/LRR-repeat protein At1g13570-like%2C transcript variant X3
LOC102588526	0.57327330131373	-0.802705003988294	0.0568387598649053	0.822963097358602	0.421467301977718	NW_006239291.1	49635	53147	+	mRNA	transcription factor HY5
LOC102601096	0.573335728541353	-0.802547908676027	0.0743609909473031	0.876735778019348	0.449761420584318	NW_006239244.1	11341	11853	+	mRNA	ethylene-responsive transcription factor 1B-like
LOC102597589	0.573348166567211	-0.802516610986575	0.0542971874895621	NA	0.417009136072966	NW_006239220.1	553165	553827	-	mRNA	uncharacterized LOC102597589
LOC102602327	0.573691694133916	-0.8016524639788	0.036151197503279	0.734480016666569	0.382609663433464	NW_006239256.1	537569	539854	+	mRNA	histone acetyltransferase KAT6B-like
LOC102605162	0.573741068424643	-0.801528304992326	0.0375660641700761	0.745396556761236	0.385431993340839	NW_006239412.1	78787	79820	-	mRNA	uncharacterized LOC102605162
LOC102602021	0.573834488196126	-0.801293416334128	0.0426301751589252	0.763219146785496	0.39524853689317	NW_006239374.1	169573	170326	-	mRNA	zinc finger A20 and AN1 domain-containing stress-associated protein 1
LOC102589358	0.573925051803435	-0.801065745532245	0.0491785021005991	NA	0.407244083210357	NW_006239095.1	77333	79079	+	mRNA	secoisolariciresinol dehydrogenase-like
LOC102588200	0.574064251879369	-0.800715875965374	0.0546670568230675	0.815598816062268	0.416711127517145	NW_006239338.1	78427	81915	+	mRNA	uncharacterized LOC102588200
LOC102604096	0.574087149046738	-0.800658333676453	0.0429003250585637	0.764864258111707	0.395449496061061	NW_006239128.1	893140	895446	+	mRNA	uncharacterized protein C24H6.02c%2C transcript variant X2
LOC102598521	0.574157350781555	-0.80048192578628	0.0476305145755672	NA	0.404151083193023	NW_006239071.1	598155	600553	-	mRNA	uncharacterized LOC102598521
LOC102578468	0.574298076832458	-0.800128364347331	0.0385124054474527	0.745396556761236	0.386655163178426	NW_006239186.1	367717	370356	-	mRNA	small ubiquitin-related modifier 1
LOC107057685	0.574386195572267	-0.799907018112802	0.0288020579129375	0.682588051631645	0.365891697849367	NW_006238946.1	606778	607785	+	mRNA	abscisic acid and environmental stress-inducible protein TAS14-like
LOC102590318	0.574502974319182	-0.799613732869888	0.0276861778997421	0.667670623992171	0.363179381061846	NW_006239057.1	177707	182045	+	mRNA	protein FATTY ACID EXPORT 1%2C chloroplastic-like
LOC102583746	0.574582913644511	-0.799413002759775	0.0407652878197945	0.748564967263598	0.390737249955314	NW_006239043.1	930679	934758	-	mRNA	myb-like protein D
LOC102597166	0.574790693357155	-0.798891392097292	0.0238304862873114	0.643585399793056	0.353515039057221	NW_006238963.1	654724	656819	-	ncRNA	uncharacterized LOC102597166
LOC102582351	0.574927191698039	-0.798548828964252	0.0737886174369696	0.874301230412762	0.446635198150701	NW_006239294.1	109842	117073	+	mRNA	uncharacterized LOC102582351
LOC102592796	0.574935428577635	-0.798528159877118	0.0352348533913255	0.734480016666569	0.379231373220768	NW_006239017.1	1724941	1729318	-	mRNA	GDSL esterase/lipase At5g62930
LOC102597553	0.574978288033187	-0.798420615940358	0.0546121608923921	0.815598816062268	0.415422349015898	NW_006239043.1	1534260	1537776	-	mRNA	DNA oxidative demethylase ALKBH2
LOC102586174	0.57508606497888	-0.798150214957803	0.0388195723211174	0.745839475814124	0.386308697746363	NW_006239066.1	1141316	1163312	+	mRNA	pre-mRNA-processing protein 40A-like%2C transcript variant X2
LOC102589809	0.575159954783611	-0.797964862514634	0.0526060254069718	0.812065458742486	0.411716625475024	NW_006238927.1	4130515	4134414	-	ncRNA	uncharacterized LOC102589809%2C transcript variant X6
LOC102592537	0.575389051543315	-0.797390325034423	0.0768190565901914	0.880447770754418	0.450643418743458	NW_006238976.1	1119049	1120053	-	mRNA	uncharacterized LOC102592537
LOC102580706	0.575469584311387	-0.797188416265273	0.0638941810946529	0.852146604704477	0.430234161180192	NW_006239381.1	4531	5847	+	ncRNA	uncharacterized LOC102580706%2C transcript variant X2
LOC102584067	0.575657583736697	-0.796717181029889	0.0570100685777642	0.822973566647111	0.418612394345283	NW_006239017.1	638652	643181	-	mRNA	heat stress transcription factor A-1b-like
LOC102592686	0.575659612786406	-0.796712095897898	0.0732465333875487	0.87170784062595	0.444769657452674	NW_006239028.1	281230	282131	-	mRNA	E3 ubiquitin-protein ligase ATL41-like
LOC102599651	0.575802784551498	-0.796353329173019	0.0405192782869587	0.747360618885215	0.388765475984972	NW_006239256.1	477035	480594	-	mRNA	uncharacterized LOC102599651
LOC102603250	0.575826050685135	-0.796295036197718	0.0159939160601619	0.609805072747516	0.330542578641904	NW_006238976.1	588359	594058	-	mRNA	26S proteasome non-ATPase regulatory subunit 8 homolog A
LOC102577551	0.576065533320264	-0.795695152632537	0.0163086718864331	0.613276795792175	0.33127276225851	NW_006239095.1	668350	670625	-	mRNA	acidic ribosomal protein P1a-like
LOC102597606	0.576107649091436	-0.795589682005087	0.0401878060955872	0.746005111197118	0.387749541070247	NW_006239343.1	453257	455806	-	mRNA	uncharacterized LOC102597606
LOC102597408	0.576112408996563	-0.795577762248139	0.0335217875577074	NA	0.374252596881894	NW_006239010.1	1449417	1450220	+	mRNA	probable inactive receptor kinase RLK902
LOC102600584	0.576153883472675	-0.795473906010346	0.032458895540783	0.717624789868774	0.371940413596927	NW_006239038.1	1057809	1063292	-	mRNA	DEAD-box ATP-dependent RNA helicase 42
LOC102589849	0.576191198753939	-0.795380471201488	0.0316595927877755	0.706592347977575	0.370171277315601	NW_006239373.1	197184	200323	+	mRNA	40S ribosomal protein S23
LOC102604825	0.576435159886333	-0.794769758946831	0.0632890917268616	0.850649337904572	0.427950127283255	NW_006239412.1	72449	75269	-	mRNA	uncharacterized LOC102604825
LOC102586496	0.576462283929109	-0.794701874813306	0.0256790685148552	0.653237906079357	0.356203852144649	NW_006239038.1	618042	619888	-	mRNA	cell wall / vacuolar inhibitor of fructosidase 1-like
LOC102590353	0.57659451462342	-0.794370982930077	0.0197510956532401	0.621793152026252	0.34077921509976	NW_006239216.1	87840	90029	+	mRNA	deoxyhypusine hydroxylase-B
LOC102598149	0.576884465360548	-0.793645680594055	0.0629611430041402	NA	0.426813809615727	NW_006239553.1	60931	62057	+	mRNA	uncharacterized LOC102598149
LOC102600498	0.577041802932839	-0.793252258340079	0.0501123376525345	0.797488225579609	0.404926342727846	NW_006239057.1	499966	502904	+	mRNA	haloacid dehalogenase-like hydrolase domain-containing protein 3
LOC102577730	0.577363359713563	-0.792448539853843	0.0172290293148805	0.613276795792175	0.332712264723753	NW_006239160.1	596667	600022	+	mRNA	glucose-6-phosphate/phosphate translocator 2%2C chloroplastic
LOC102583013	0.577414177252015	-0.792321564382958	0.0418636045558681	0.756993134496583	0.389371413109647	NW_006239198.1	433530	434807	-	mRNA	reticulon-like protein B22%2C transcript variant X2
LOC102594981	0.577452931601018	-0.792224738165097	0.0478515561685024	NA	0.400379544388361	NW_006239002.1	1957720	1958565	+	mRNA	uncharacterized LOC102594981
LOC102592592	0.577643149622174	-0.791749580119371	0.0537518556824115	0.812479729794595	0.410481588117705	NW_006239083.1	199855	200597	+	mRNA	type 1 phosphatases regulator ypi1
LOC102584092	0.577892608814642	-0.791126676772865	0.0184573353163763	0.613276795792175	0.335747637336934	NW_006239073.1	629184	634003	-	mRNA	glycolipid transfer protein 1%2C transcript variant X2
LOC102606302	0.577923204547439	-0.791050297281464	0.0393123588805289	0.746005111197118	0.383836868637086	NW_006239017.1	486119	487994	-	mRNA	uncharacterized LOC102606302
LOC102601171	0.577985420358402	-0.790894993583415	0.0801027889123028	0.886963880891855	0.451916760706217	NW_006239078.1	180696	189719	+	mRNA	receptor-like cytosolic serine/threonine-protein kinase RBK1
LOC102590998	0.578076929757989	-0.79066659732565	0.0761101150140181	0.880447770754418	0.445768394714488	NW_006239647.1	48058	49979	+	mRNA	basic endochitinase
LOC102602649	0.578142996251067	-0.790501725920319	0.0375960557312053	0.745396556761236	0.380189331965501	NW_006238936.1	3181158	3182973	-	mRNA	hydroquinone glucosyltransferase-like
LOC102606036	0.578149402413698	-0.790485740103808	0.0378662179852202	0.745396556761236	0.380718470037601	NW_006239278.1	408858	416000	-	mRNA	ACT domain-containing protein ACR12-like
LOC102577677	0.57825507455171	-0.790222073414632	0.0160901928900023	0.612059046400064	0.328320301673505	NW_006238978.1	1038148	1041362	+	mRNA	uncharacterized LOC102577677
LOC102577827	0.57831313942458	-0.790077213987929	0.0225254951188781	0.639619845955161	0.346314261343393	NW_006238987.1	1846090	1848349	+	mRNA	40S ribosomal protein S19-like
LOC102597856	0.57839236520222	-0.789879586093478	0.0559484518172987	0.821088483749814	0.413238629327369	NW_006239799.1	40020	40506	-	mRNA	uncharacterized protein At4g14342-like
LOC102603618	0.578514332817089	-0.789575392031719	0.0717461031092032	0.865102536099331	0.438476183108977	NW_006239748.1	58613	59468	-	mRNA	probable calcium-binding protein CML25
LOC102578827	0.578585043628428	-0.789399064675471	0.0827945642263739	0.895853839161724	0.455064636938231	NW_006239238.1	305483	306648	-	mRNA	uncharacterized LOC102578827
LOC102579702	0.578844381922875	-0.788752552552462	0.0771169048473808	0.880447770754418	0.446211527748295	NW_006239278.1	481684	484190	+	mRNA	ferredoxin%2C root R-B2-like
ACO2	0.578897430353849	-0.788620342231414	0.066309611902426	0.853077507550707	0.429455768349889	NW_006239050.1	807330	809458	-	mRNA	1-aminocyclopropane-1-carboxylate oxidase
LOC102593018	0.578910370208982	-0.788588094625513	0.0782235654706124	NA	0.447784688806964	NW_006239028.1	292851	295302	-	mRNA	transcription factor TCP4
LOC102597415	0.578981388674412	-0.788411121281969	0.0829271323769504	0.895853839161724	0.454691066890872	NW_006239027.1	300819	301579	-	mRNA	uncharacterized N-acetyltransferase ycf52
LOC102598212	0.579039833553117	-0.788265496771594	0.0631173038080227	0.850649337904572	0.424171683135915	NW_006239205.1	469910	472727	+	mRNA	pentatricopeptide repeat-containing protein At5g18390%2C mitochondrial%2C transcript variant X3
LOC102604063	0.579079533263028	-0.78816658714919	0.0489670905280418	0.792375324801529	0.400312536167797	NW_006239027.1	1435944	1439243	+	mRNA	26S proteasome non-ATPase regulatory subunit 10
LOC102606267	0.579095133267902	-0.788127722459222	0.0520602656512167	0.808457584624336	0.405700345858138	NW_006239321.1	175486	179841	+	mRNA	probable inactive purple acid phosphatase 27
LOC102590273	0.579158138790028	-0.787970765847742	0.0750106618901396	0.878109887698997	0.442580962161045	NW_006239309.1	512346	515055	+	mRNA	F-box protein At2g26850%2C transcript variant X1
LOC102604173	0.579198330038622	-0.787870652080318	0.06744477162967	0.853077507550707	0.430836798412047	NW_006239557.1	43556	51332	+	mRNA	uncharacterized LOC102604173%2C transcript variant X2
LOC102596017	0.579708077297776	-0.786601507504606	0.0235656625613071	0.643585399793056	0.347417737050315	NW_006239101.1	219945	223663	+	mRNA	phenylalanine ammonia-lyase-like
LOC102579307	0.579723553160316	-0.786562993892325	0.0261059962822929	0.653237906079357	0.353570039330113	NW_006239610.1	136841	139755	-	mRNA	60S ribosomal protein L35-like
LOC102603259	0.579723904182602	-0.786562120341551	0.0179721445616376	0.613276795792175	0.332416929716437	NW_006239424.1	260850	262788	-	mRNA	cysteine-rich and transmembrane domain-containing protein A-like
LOC102587088	0.579908284344024	-0.786103346690051	0.0560412328856117	0.821088483749814	0.411418448277348	NW_006239160.1	508007	509371	-	ncRNA	uncharacterized LOC102587088
LOC102598507	0.580152349134987	-0.785496290371421	0.0655999333904115	0.853077507550707	0.426634070517204	NW_006239035.1	1541230	1541729	+	mRNA	60S ribosomal protein L36-2-like
LOC102581203	0.580175584560983	-0.785438510785343	0.0228861095630545	0.643585399793056	0.345197544644713	NW_006239053.1	709129	712122	-	mRNA	tubulin beta-2 chain-like
LOC102583237	0.58038685195006	-0.784913257841943	0.0285617721209317	0.677868802022861	0.358492554227884	NW_006238930.1	780965	783650	+	mRNA	cyclin-B1-2-like
LOC102580526	0.580388369402309	-0.784909485844066	0.0840446078427567	0.897444165805869	0.454312687984606	NW_006239080.1	587098	588215	+	mRNA	abscisic acid receptor PYL4-like
LOC102578887	0.580635425628234	-0.784295498777019	0.0686108101425995	NA	0.430701098106388	NW_006239031.1	303124	310063	-	mRNA	chloride channel protein CLC-c
LOC102577693	0.580682037829647	-0.78417968687549	0.0444701418817653	0.774412583957276	0.390210571024765	NW_006239360.1	45181	48648	+	mRNA	uncharacterized LOC102577693
LOC102589833	0.580738399676087	-0.78403966358368	0.0509210155416147	0.803371692515265	0.401629870537764	NW_006238958.1	209093	210919	+	mRNA	uncharacterized LOC102589833%2C transcript variant X1
LOC102580619	0.580953515959449	-0.78350536151169	0.022337779500071	0.639619845955161	0.342954586354726	NW_006239673.1	41507	42935	+	pseudogene
LOC102590459	0.581108032474809	-0.783121698164326	0.0407829886554987	0.748564967263598	0.382808033280751	NW_006238930.1	2236849	2239396	-	mRNA	aldose 1-epimerase-like
LOC102581028	0.5811807505485	-0.782941175034503	0.0435952059628037	0.768914219898381	0.387986060319202	NW_006238963.1	1532868	1534669	-	mRNA	40S ribosomal protein S21-2
LOC102600356	0.581267774000133	-0.782725168390433	0.0713955814909717	0.862770816388698	0.434135070323187	NW_006239771.1	68565	69863	+	mRNA	probable glutathione S-transferase
LOC102606303	0.581365955597328	-0.78248150419919	0.0514273842341183	0.806203463114168	0.401705954871195	NW_006239610.1	29733	31142	+	mRNA	transcription factor MYB48-like%2C transcript variant X2
LOC102597433	0.581493681883194	-0.782164578451643	0.0458228513506272	0.775042425750115	0.39166558419515	NW_006239073.1	251985	254647	-	mRNA	RPM1-interacting protein 4-like
LOC102581766	0.581672522296463	-0.78172094076953	0.0537227219901496	0.812479729794595	0.405232953665044	NW_006239064.1	682253	687010	+	pseudogene
LOC102597286	0.581791888521269	-0.781424912700978	0.0647747411157265	0.853077507550707	0.423121536628419	NW_006239361.1	303444	306087	+	mRNA	probable aldo-keto reductase 1
LOC102587846	0.581817789991363	-0.781360685111345	0.0642181909815026	NA	0.422206040834695	NW_006239165.1	556715	558346	-	pseudogene
LOC102586596	0.581906531827457	-0.781140654637288	0.0397283753610423	0.746005111197118	0.379828397830901	NW_006239635.1	24011	27434	+	mRNA	receptor-like protein kinase HAIKU2
LOC102592443	0.581918645514494	-0.781110622023188	0.0498929140811529	0.795441116357544	0.398346788440018	NW_006239004.1	139484	140726	+	mRNA	cytidine deaminase 1
LOC102594936	0.581968722166121	-0.780986477129073	0.064776134190976	0.853077507550707	0.422886335194225	NW_006239217.1	370153	373361	-	mRNA	thioredoxin-like protein YLS8
LOC102593964	0.581972535547328	-0.780977023823556	0.0278534996260055	0.669092005820082	0.355095503674979	NW_006239325.1	123595	126309	-	mRNA	60S ribosomal protein L37a
LOC102589380	0.582373880562651	-0.7799824426951	0.0727626189248202	NA	0.434696060863615	NW_006238934.1	133002	134038	-	ncRNA	uncharacterized LOC102589380
PR-5/319	0.582425583757026	-0.779854365812416	0.0865619557572912	0.908707439947956	0.455038906428381	NW_006239397.1	99889	100803	+	mRNA	pathogenesis-related protein R major form
LOC102579363	0.582476026320011	-0.779729422667201	0.0476576543425835	0.785306043248234	0.393721524256391	NW_006238943.1	2387569	2390423	+	mRNA	RING-H2 finger protein ATL48-like
LOC102592546	0.582681182759427	-0.779221374176397	0.0696110223790211	NA	0.429457129604643	NW_006239407.1	25426	26678	-	ncRNA	uncharacterized LOC102592546
LOC102577835	0.583204756850483	-0.77792560797866	0.0545926352735228	0.815598816062268	0.404726012239499	NW_006238946.1	1955380	1956600	-	mRNA	acidic endochitinase pcht28
LOC102588235	0.583210870765615	-0.777910483841375	0.03273620952688	0.719594724289924	0.364309057170436	NW_006239019.1	1026142	1032960	+	mRNA	PITH domain-containing protein At3g04780
LOC102606174	0.583435879110828	-0.777353985607687	0.0554817498645445	0.819587356070773	0.405911099262322	NW_006238985.1	1284785	1286176	+	mRNA	bZIP transcription factor 53-like
LOC102579997	0.583602559750322	-0.776941883785436	0.0863544117741467	0.908343401607704	0.453040570687685	NW_006239164.1	514435	515976	+	mRNA	UDP-glycosyltransferase 74E2-like
LOC102601995	0.583820122378727	-0.776404158189521	0.0814365781969079	0.889872032362602	0.445591897497797	NW_006239248.1	298633	299308	+	mRNA	calcium-binding protein PBP1-like
LOC102590355	0.583887414410153	-0.77623788045802	0.0705065069691124	0.855896487151532	0.429182511420967	NW_006239217.1	269440	273891	-	mRNA	39S ribosomal protein L46%2C mitochondrial-like
LOC102584290	0.584078567996127	-0.775765646956106	0.0608638415490126	NA	0.413855725721486	NW_006239052.1	230531	232599	-	mRNA	calmodulin-like protein 8
LOC102604582	0.584149853630877	-0.775589579622072	0.0145169474396404	0.572060758320903	0.317316994787651	NW_006239330.1	416774	417629	-	mRNA	aspartic protease inhibitor 3
LOC102590406	0.584337778305274	-0.775125530211978	0.0806286568482455	0.887130665963562	0.443676774210671	NW_006239007.1	1895148	1901201	+	mRNA	probable serine/threonine-protein kinase WNK5
LOC102588565	0.584497482288286	-0.774731284498314	0.0405732854923555	0.747519670407816	0.378311803708674	NW_006239596.1	72614	79604	-	mRNA	auxilin-related protein 2-like%2C transcript variant X1
LOC102584158	0.584502116331644	-0.774719846493749	0.047642259819462	0.785306043248234	0.391164871023528	NW_006239000.1	318169	320293	-	ncRNA	uncharacterized LOC102584158
LOC102600004	0.584522166062358	-0.774670359673825	0.0805481458363655	0.886963880891855	0.443298407672745	NW_006239382.1	190122	194668	+	ncRNA	uncharacterized LOC102600004%2C transcript variant X1
LOC102593129	0.584528786021354	-0.774654020639162	0.0295247451650907	0.686867341263007	0.355932307153213	NW_006239016.1	262882	263476	+	mRNA	histone H2B.1-like
LOC102582321	0.58497982685572	-0.773541220955473	0.0358025879724584	0.734480016666569	0.368499942580338	NW_006239095.1	658976	665290	-	mRNA	metal tolerance protein 4-like
LOC102585403	0.585128712945178	-0.773174080272757	0.073243662238277	0.87170784062595	0.431625095180764	NW_006239128.1	322580	324135	-	mRNA	uncharacterized acetyltransferase At3g50280-like
LOC102597253	0.585163614827219	-0.773088028658202	0.0460545221842254	0.776596389439294	0.387533529745437	NW_006238930.1	3651078	3660096	-	mRNA	transcription factor GTE8-like%2C transcript variant X1
FIN1	0.585221381094666	-0.772945615507084	0.0456382989063676	0.775042425750115	0.386719667318952	NW_006239197.1	101881	107180	-	mRNA	putative alfin-like transcription factor
LOC107058981	0.585244843444356	-0.772887776989681	0.0785503752620382	0.883461904910636	0.439350529865484	NW_006238946.1	2467051	2469627	+	ncRNA	uncharacterized LOC107058981
LOC102604189	0.585377954975421	-0.77255967925087	0.0875265516820568	0.91013247017371	0.45216159242343	NW_006239043.1	595713	598974	+	mRNA	serine carboxypeptidase-like 17%2C transcript variant X2
LOC102586463	0.585567343015568	-0.772092997862465	0.0511999993495612	0.805648584166571	0.395985805372012	NW_006239449.1	114961	118382	+	mRNA	AP-3 complex subunit sigma-like
LOC107059916	0.585629984423617	-0.77193867297337	0.066635191793447	0.853077507550707	0.420875330587452	NW_006238972.1	1763675	1775970	-	ncRNA	uncharacterized LOC107059916
LOC102592259	0.58570008651841	-0.771765987327976	0.0439474041535129	0.769946987777979	0.383087961526505	NW_006239129.1	18174	28641	+	mRNA	bis(5'-adenosyl)-triphosphatase
LOC102587433	0.586078928169132	-0.770833127150467	0.0770236545138223	0.880447770754418	0.435936637845333	NW_006239231.1	134860	135537	+	ncRNA	uncharacterized LOC102587433
LOC102601398	0.586229650520017	-0.770462155900536	0.0811910996023348	0.888570499368808	0.441825257529174	NW_006239050.1	670909	675313	+	mRNA	ALA-interacting subunit 5-like
LOC102594671	0.586286755991326	-0.770321627751211	0.0396048003985195	0.746005111197118	0.374333728726239	NW_006239040.1	1401933	1405138	+	mRNA	eukaryotic translation initiation factor 5A-1/2-like
LOC102596027	0.586318927808944	-0.7702424636769	0.0334559772190432	0.719594724289924	0.362199747205514	NW_006239170.1	195858	198567	+	mRNA	E3 ubiquitin-protein ligase RMA1H1
LOC102601681	0.586333565508705	-0.770206446635231	0.0602052872108808	0.837534869637177	0.409839668337462	NW_006239327.1	278904	281206	-	mRNA	protein PHLOEM PROTEIN 2-LIKE A1-like
LOC102589207	0.586461397369628	-0.769891945979297	0.0347701100685538	0.729340609543466	0.364700427993742	NW_006239476.1	34572	35784	+	mRNA	cold-regulated 413 plasma membrane protein 2-like
LOC102603507	0.586467191651718	-0.769877692115737	0.0394927295779471	0.746005111197118	0.373905683605014	NW_006239019.1	642995	646083	-	ncRNA	uncharacterized LOC102603507
LOC102605053	0.586499853348815	-0.769797347371795	0.0496786435359583	0.79519624653136	0.392209330181831	NW_006239465.1	190622	201198	-	mRNA	pentatricopeptide repeat-containing protein At1g62350-like%2C transcript variant X2
LOC102584240	0.586646867389865	-0.769435761859385	0.0456903854168208	0.775042425750115	0.385056265903907	NW_006238971.1	207427	210416	+	mRNA	protein NSP-INTERACTING KINASE 3-like
LOC102580005	0.586793084538244	-0.76907622619571	0.0563397776058413	0.82120643092988	0.402995691373459	NW_006239204.1	174990	179032	+	mRNA	probable LRR receptor-like serine/threonine-protein kinase IRK
LOC102600024	0.586868368392511	-0.768891144470332	0.0868965200763292	0.908741394683772	0.449118447925252	NW_006239002.1	400546	405896	-	mRNA	probable phosphoribosylformylglycinamidine synthase%2C chloroplastic/mitochondrial
LOC107057964	0.586878327979218	-0.768866661084953	0.0910606173620676	0.912780719455554	0.454996645480443	NW_006239336.1	453842	458651	+	ncRNA	uncharacterized LOC107057964%2C transcript variant X1
LOC102588341	0.586907646640055	-0.768794590217659	0.0446369613083091	0.774412583957276	0.382854472889067	NW_006239532.1	74148	83159	+	mRNA	coiled-coil domain-containing protein 25
LOC102603828	0.586914866736512	-0.768776842394228	0.0521186461477669	0.808457584624336	0.395837534760676	NW_006239492.1	214844	216994	-	mRNA	dof zinc finger protein DOF2.1-like
LOC102578981	0.586919915662211	-0.768764431686729	0.0487399934313315	0.79219297571327	0.3900656460602	NW_006239025.1	840278	844336	-	mRNA	cytochrome P450 CYP72A219-like
LOC102604471	0.587249748237876	-0.76795390515316	0.0763644714058734	0.880447770754418	0.433338235399992	NW_006238952.1	1824237	1826617	-	mRNA	protein DETOXIFICATION 16-like
LOC102580937	0.587318135201086	-0.767785908847136	0.0501909253705072	0.797967887816239	0.39206091265763	NW_006238977.1	1981699	1983075	-	mRNA	ubiquitin-conjugating enzyme E2-17 kDa-like
LOC102590973	0.587327426769715	-0.767763085111334	0.0451071470532468	0.775042425750115	0.383181487901361	NW_006238985.1	939284	942437	+	mRNA	pre-mRNA-splicing factor 38
LOC102577750	0.587459694725927	-0.76743822229694	0.0228937896788692	0.643585399793056	0.337305470062732	NW_006238963.1	40672	44466	-	mRNA	Cu/Zn-superoxide dismutase
LOC102578979	0.587492700238927	-0.767357168987643	0.0771436938471971	0.880447770754418	0.434147101570458	NW_006239023.1	305072	311394	+	mRNA	AT-hook motif nuclear-localized protein 1
LOC102595929	0.58756134419471	-0.767188611132493	0.0650547095766078	0.853077507550707	0.415846987736782	NW_006238934.1	417903	420321	-	mRNA	cytochrome P450 76A2-like
LOC102602368	0.587626586940535	-0.767028423330255	0.0728198089084814	0.870424899319963	0.427561989869134	NW_006239017.1	1213758	1220658	+	mRNA	SUMO-activating enzyme subunit 1B-1-like
LOC102603841	0.587707045894636	-0.766830900293367	0.0521356212328691	0.808457584624336	0.394864096768726	NW_006239599.1	117320	119198	-	mRNA	small EDRK-rich factor 2
LOC102602888	0.587725121598173	-0.766786528991342	0.049252107606519	0.792375324801529	0.38994378659593	NW_006239237.1	156479	158967	-	ncRNA	uncharacterized LOC102602888
LOC102597438	0.587851545108939	-0.766476229241607	0.0523088353729748	0.809754537056642	0.394972073526084	NW_006239089.1	1130821	1135785	+	mRNA	miraculin-like
LOC102594807	0.588033568749018	-0.766029579136305	0.0422110089345851	0.760675632561872	0.377088133683914	NW_006238930.1	2327279	2328033	-	mRNA	uncharacterized LOC102594807
LOC102578609	0.588096709887147	-0.765874675536598	0.0858904685249305	0.907079832654795	0.445927837458532	NW_006239342.1	132894	136481	+	mRNA	methyl-CpG-binding domain-containing protein 10-like
LOC102586389	0.588184656030392	-0.765658945748407	0.0339965537570192	0.720665684596993	0.361140705064405	NW_006239051.1	15938	17651	-	mRNA	ubiquitin-60S ribosomal protein L40
LOC102584296	0.588185667272955	-0.765656465382145	0.0513099001147916	0.805648584166571	0.392870231089309	NW_006239075.1	1205290	1207176	+	mRNA	delta(24)-sterol reductase-like
LOC102584430	0.588186298607978	-0.765654916851692	0.0862060459717312	0.908343401607704	0.446248357809997	NW_006239128.1	79985	83979	-	mRNA	protein trichome birefringence-like 33
LOC102601284	0.588223742787186	-0.765563077221341	0.0788273537310341	0.883461904910636	0.435590100799894	NW_006239103.1	1110767	1111359	-	mRNA	uncharacterized protein At4g14450%2C chloroplastic-like
LOC102601270	0.588240957585706	-0.765520856312463	0.0775281911481476	0.880447770754418	0.433670846160261	NW_006239040.1	1578143	1582017	+	mRNA	UDP-N-acetylglucosamine transferase subunit alg13-like
LOC102589628	0.588360995355528	-0.765226486758834	0.0359461620219143	0.734480016666569	0.364821638639539	NW_006239349.1	32142	34649	+	mRNA	uncharacterized LOC102589628
LOC102581706	0.588446921315979	-0.765015806739621	0.0491251394424754	0.792375324801529	0.388825547988154	NW_006239344.1	475018	494906	-	mRNA	mucin-5B-like
LOC102588850	0.588465079810661	-0.76497128825361	0.0926387413784438	0.912780719455554	0.454896088035193	NW_006239309.1	484081	485032	-	mRNA	uncharacterized LOC102588850
LOC102590561	0.588562565961458	-0.764732308672907	0.0596218551581581	0.835021497319449	0.405999451224966	NW_006239172.1	485601	505840	-	mRNA	AF4/FMR2 family member 4%2C transcript variant X1
LOC102581389	0.588597902798759	-0.764645692988294	0.0565295322558914	0.821572310518724	0.400982374818878	NW_006238988.1	603081	605808	+	mRNA	uncharacterized LOC102581389
LOC102594462	0.588807131009051	-0.764132950990575	0.0237328103486352	0.643585399793056	0.337898527099132	NW_006239074.1	1204276	1210673	-	mRNA	protein AE7%2C transcript variant X1
LOC102597485	0.5893140360285	-0.76289146679803	0.05727153100901	0.823324755767396	0.401261476328648	NW_006238952.1	154470	155312	-	mRNA	protein transport protein Sec61 subunit beta-like%2C transcript variant X1
LOC107058848	0.589538889913383	-0.762341108765335	0.0725115217299824	0.868532444497697	0.424491364920891	NW_006239589.1	91443	97846	-	mRNA	putative late blight resistance protein homolog R1B-13
LOC102586248	0.589779082468693	-0.761753439245645	0.0457536327089895	0.775042425750115	0.381323041799158	NW_006239422.1	241051	242399	-	mRNA	protein RSI-1
LOC102604378	0.589828617363163	-0.761632273968995	0.0386701172968023	0.745396556761236	0.368351122276257	NW_006238996.1	157735	171599	-	mRNA	ER membrane protein complex subunit 7 homolog
LOC102599762	0.589873741208602	-0.761521907235216	0.0396741517608644	0.746005111197118	0.370187377084992	NW_006239278.1	242336	247168	-	mRNA	hippocampus abundant transcript-like protein 1%2C transcript variant X2
LOC102580272	0.589936609553825	-0.76136815396477	0.0335870992198892	0.719594724289924	0.358291878671281	NW_006238994.1	1285381	1291007	-	mRNA	ubiquitin-like protein 5%2C transcript variant X1
LOC102601347	0.590065885785894	-0.76105204246434	0.0653367308743575	0.853077507550707	0.412953813037633	NW_006239342.1	434179	435020	+	ncRNA	uncharacterized LOC102601347
LOC102582217	0.590135886026296	-0.760880903931557	0.0905376120392513	0.912780719455554	0.449542135966024	NW_006239125.1	230814	234496	+	ncRNA	uncharacterized LOC102582217%2C transcript variant X2
LOC102582133	0.590338473998035	-0.760385725594885	0.0806130791809824	NA	0.435217431242288	NW_006239233.1	37301	43418	-	pseudogene
LOC102585525	0.590342706752044	-0.760375381442174	0.0924434603801679	0.912780719455554	0.451892412184079	NW_006239192.1	148131	149274	+	mRNA	ethylene-responsive transcription factor 5-like
LOC102606440	0.590465691309456	-0.760074859846939	0.0802359168087567	0.886963880891855	0.43449760651446	NW_006239059.1	1231936	1234577	-	ncRNA	uncharacterized LOC102606440%2C transcript variant X1
LOC102602240	0.590486608113638	-0.760023754362523	0.0687839815672959	0.853077507550707	0.417633099220923	NW_006239364.1	439643	444334	-	mRNA	peptidyl-prolyl cis-trans isomerase E
LOC102590063	0.590599771984165	-0.759747295403944	0.0593601168740265	0.83423249576117	0.402938520863258	NW_006239315.1	301246	306596	+	mRNA	NADH dehydrogenase [ubiquinone] 1 alpha subcomplex subunit 1%2C transcript variant X2
LOC102586142	0.590649582587212	-0.759625625055911	0.0872873692349152	NA	0.444255709532562	NW_006239499.1	232111	236682	+	mRNA	uncharacterized protein At4g15970-like
LOC102588601	0.590681865216217	-0.759546775061913	0.0945513563674298	0.912780719455554	0.454311634414294	NW_006239104.1	27560	34637	+	mRNA	AUGMIN subunit 7
LOC102595169	0.590706444000282	-0.759486744520542	0.0395142774182012	0.746005111197118	0.368899414929914	NW_006238954.1	1431407	1447224	+	ncRNA	uncharacterized LOC102595169%2C transcript variant X7
LOC102593355	0.590864324127217	-0.759101202014442	0.0945112778277136	0.912780719455554	0.453989933464825	NW_006239028.1	372914	374776	-	mRNA	seed biotin-containing protein SBP65-like
LOC107058533	0.591071638868902	-0.758595096840957	0.0795047604448338	NA	0.432601191967378	NW_006239458.1	33342	36493	-	ncRNA	uncharacterized LOC107058533
LOC102589741	0.591085772095529	-0.758560600697248	0.0399299813632694	0.746005111197118	0.369224020733993	NW_006238968.1	1989072	1997701	+	mRNA	uncharacterized LOC102589741%2C transcript variant X2
LOC102595812	0.591171649237919	-0.758351010932051	0.0855640694360794	0.906197462121648	0.441087335168327	NW_006238943.1	2641678	2665644	+	mRNA	apoptosis-inducing factor homolog B-like%2C transcript variant X1
LOC102591854	0.591268362198837	-0.758115011967086	0.0692668789349896	NA	0.417309082036103	NW_006238958.1	2002734	2004309	-	mRNA	uncharacterized LOC102591854
LOC102595326	0.591390052283347	-0.757818118663121	0.0933877351436931	0.912780719455554	0.451675876986921	NW_006240100.1	14326	16146	+	mRNA	premnaspirodiene oxygenase-like
LOC102592488	0.591450206324553	-0.757671380443179	0.0684834893100332	NA	0.415888854841673	NW_006239141.1	171833	174975	-	pseudogene
LOC102598657	0.591467781042914	-0.757628511944607	0.0768385544063617	NA	0.428200409527616	NW_006238928.1	3394717	3400301	-	ncRNA	uncharacterized LOC102598657
LOC102591542	0.59158453493351	-0.757343756558494	0.0516314516694728	0.807617892163234	0.389140955690774	NW_006239507.1	204050	207276	-	mRNA	uncharacterized LOC102591542
LOC102586540	0.59158828324657	-0.757334615590108	0.0927629067118665	0.912780719455554	0.450526232824317	NW_006239237.1	491376	495036	-	ncRNA	uncharacterized LOC102586540%2C transcript variant X1
LOC102583422	0.591659181423695	-0.757161727919992	0.038352333396295	0.745396556761236	0.365589784493347	NW_006239079.1	976044	982980	+	mRNA	E3 ubiquitin ligase BIG BROTHER-like%2C transcript variant X2
LOC107060008	0.591920913363072	-0.756523664845426	0.0853611092639519	NA	0.439738978371627	NW_006238978.1	1347071	1348057	-	mRNA	uncharacterized LOC107060008
LOC102603623	0.592114367591085	-0.756052233862978	0.0966456807666395	0.912780719455554	0.455086476892518	NW_006240172.1	13097	14265	-	mRNA	kirola-like
LOC107063345	0.592514719868028	-0.75507709949787	0.0677123809747276	0.853077507550707	0.413306931841913	NW_006239263.1	188716	189486	-	ncRNA	uncharacterized LOC107063345
LOC102578144	0.59291621057869	-0.754099853730941	0.0904563751964995	0.912780719455554	0.445423495859644	NW_006238930.1	3875280	3877069	+	mRNA	peroxidase 51
LOC107062931	0.592950964762745	-0.754015291665234	0.0295884547354297	0.687378614876252	0.346585052802833	NW_006239207.1	609702	611691	-	ncRNA	uncharacterized LOC107062931
LOC102585100	0.593308412965532	-0.753145854888042	0.0528808156288764	0.812479729794595	0.38904313484276	NW_006239245.1	292926	298626	+	mRNA	protein DETOXIFICATION 14-like
LOC102589641	0.593534828034995	-0.752595406622298	0.0571854950505245	0.823324755767396	0.395709152620686	NW_006239447.1	1756	5847	-	mRNA	50S ribosomal protein L30
LOC102600118	0.593616055285325	-0.752397982431212	0.0430349323624048	0.765473402744244	0.371853731602317	NW_006239402.1	305292	307474	+	mRNA	methyl-CpG-binding domain-containing protein 11-like%2C transcript variant X2
LOC102594942	0.59366674955347	-0.752274782854832	0.0711450236846364	NA	0.416876509078523	NW_006239232.1	668485	672982	+	mRNA	probable linoleate 9S-lipoxygenase 5
LOC102600998	0.593720670955183	-0.752143752093417	0.0683702241505867	0.853077507550707	0.412685564787526	NW_006238970.1	1564830	1567126	+	mRNA	elongation factor 1-alpha
LOC102581035	0.593776695933979	-0.752007622176183	0.0919503227100966	NA	0.4462428135987	NW_006239349.1	370775	371512	+	mRNA	uncharacterized LOC102581035
LOC102591615	0.593966013731046	-0.751547711377201	0.0623644266100604	0.846829736763648	0.403256628968579	NW_006238943.1	793782	798293	-	mRNA	glutaredoxin-C4
LOC102592950	0.593990523854714	-0.751488179512602	0.0976193888968763	0.912780719455554	0.453658589096599	NW_006238931.1	537807	538997	-	mRNA	transcription factor bHLH51-like
LOC102588207	0.594375104650264	-0.750554404902125	0.0990450386445104	0.916562073847079	0.455019066527788	NW_006239386.1	188533	190955	+	mRNA	uncharacterized LOC102588207
LOC102598218	0.594666585631242	-0.749847082059485	0.0237044217288192	0.643585399793056	0.33151403009372	NW_006239219.1	246108	247002	-	mRNA	translocator protein homolog
LOC102603802	0.59469845797346	-0.749769760012201	0.0672823843675493	0.853077507550707	0.409758826081531	NW_006239290.1	291914	294413	-	mRNA	U11/U12 small nuclear ribonucleoprotein 31 kDa protein%2C transcript variant X2
LOC102584958	0.594784476342662	-0.749561100818681	0.058269206936951	0.825672201318262	0.395825163258517	NW_006239070.1	906935	912283	-	mRNA	uncharacterized LOC102584958
LOC102599560	0.594925794852085	-0.749218362727526	0.0703261950724341	0.855454141889252	0.413977636896381	NW_006239309.1	97455	99376	-	mRNA	thioredoxin-like 3-1%2C chloroplastic
LOC102579828	0.59497991358635	-0.749087130766802	0.0667703885522308	0.853077507550707	0.408619031811264	NW_006239321.1	391641	394868	+	mRNA	30S ribosomal protein S16
LOC102588695	0.595044228178481	-0.74893119049642	0.0328244898972327	0.719594724289924	0.350915070703425	NW_006239040.1	1188077	1190869	-	mRNA	temperature-induced lipocalin-1-like%2C transcript variant X2
LOC102602025	0.595206371159721	-0.748538125579624	0.0677571532102445	0.853077507550707	0.409794456133223	NW_006238987.1	1954659	1955128	-	mRNA	LYR motif-containing protein 4
LOC102590388	0.595292054427156	-0.748330456551977	0.0887316527372926	0.912520718377128	0.439644436561872	NW_006239356.1	397529	398383	-	mRNA	histone H2A
LOC102585883	0.595338043077248	-0.748219006996657	0.0359889826517887	0.734480016666569	0.356795658036914	NW_006239264.1	443285	445123	+	pseudogene
LOC102579636	0.595593918565073	-0.747599071828335	0.0640273165528349	0.852763685071522	0.403673472272832	NW_006239023.1	316204	320710	-	mRNA	peptidyl-prolyl cis-trans isomerase FKBP53
LOC102581522	0.595779934123549	-0.747148560470684	0.0912952251208867	NA	0.442465069989131	NW_006239558.1	158565	159234	+	mRNA	histone H3.2
LOC102578862	0.596036708696334	-0.746526908791716	0.0696634563447355	0.85444526699287	0.411515305529388	NW_006239440.1	142506	146315	-	mRNA	uncharacterized LOC102578862
LOC102589428	0.596045791366619	-0.746504924535798	0.0653888574719971	0.853077507550707	0.405138864473803	NW_006239455.1	67965	72830	+	mRNA	uncharacterized LOC102589428%2C transcript variant X2
LOC102577837	0.596221472533945	-0.746079760886025	0.0218596317850578	0.633890836499449	0.325401422255796	NW_006239481.1	30936	33462	+	mRNA	uncharacterized LOC102577837
LOC102601370	0.59626269505478	-0.745980016959822	0.0200783283861868	0.625102274851215	0.320868053907509	NW_006239503.1	152467	156143	-	mRNA	uncharacterized LOC102601370
LOC102591551	0.596329005717278	-0.745819583067852	0.0423486539476783	0.761773527323039	0.367384768924286	NW_006239019.1	293008	297513	-	mRNA	dnaJ homolog subfamily C member 2
LOC102586516	0.596376155330374	-0.745705518812493	0.0768571626983886	0.880447770754418	0.421488286291295	NW_006239115.1	824098	828795	+	mRNA	UPF0235 protein C15orf40 homolog
LOC102588434	0.596401034169558	-0.745645335606048	0.059689989110576	0.835021497319449	0.395971857552056	NW_006238978.1	761496	768883	+	mRNA	uncharacterized LOC102588434%2C transcript variant X3
LOC102587017	0.59640419394876	-0.745637692115431	0.0466423540034849	0.779421327119781	0.374780174652666	NW_006238958.1	1050434	1053388	+	mRNA	uncharacterized LOC102587017
LOC102586836	0.596577140325396	-0.745219397420465	0.10148069356926	0.920930305112553	0.455035448990606	NW_006239061.1	1087355	1088546	-	mRNA	chlorophyll a-b binding protein CP24 10A%2C chloroplastic
LOC102586673	0.596751915870638	-0.744796801803802	0.0763728563420004	0.880447770754418	0.420283212019464	NW_006238958.1	1047641	1049758	-	mRNA	histone H3.3
LOC102592815	0.596772167568488	-0.744747842550334	0.0529910521430719	0.812479729794595	0.384883832109636	NW_006239074.1	1151472	1154424	+	mRNA	uncharacterized LOC102592815
LOC102588113	0.59692230738221	-0.744384925622453	0.0633687534217054	0.850649337904572	0.400940865494351	NW_006238976.1	187975	191028	-	mRNA	uncharacterized LOC102588113
LOC102593499	0.596942510058914	-0.744336098818831	0.0243320562876102	0.646408546956818	0.330544967919764	NW_006239109.1	373309	376088	+	mRNA	uncharacterized LOC102593499
LOC102593291	0.596944143140619	-0.744332151980374	0.0562215887729409	0.821088483749814	0.389842700582161	NW_006239209.1	127887	129407	-	mRNA	60S acidic ribosomal protein P3-like
LOC102577606	0.597114629009515	-0.74392018043424	0.0628770061926016	0.849182174960989	0.399944137110923	NW_006239030.1	292333	293008	+	mRNA	putative ubiquitin extension protein
LOC102604233	0.597121168410024	-0.743904380605253	0.0729801946427581	0.870424899319963	0.414904208304335	NW_006238936.1	1501349	1504124	-	mRNA	receptor-like serine/threonine-protein kinase At2g45590
LOC102602499	0.597136455738322	-0.743867445605167	0.0881706551199121	0.911884375660021	0.436253278881674	NW_006239030.1	905601	908353	-	mRNA	uncharacterized LOC102602499
LOC102582543	0.597264484474293	-0.743558158468888	0.0817518438180987	0.890161008097317	0.427182348025466	NW_006239084.1	564625	568148	+	mRNA	organic cation/carnitine transporter 7-like
LOC102592881	0.597310850607525	-0.74344616521313	0.0644694124603107	0.853077507550707	0.402097601046336	NW_006238985.1	1002622	1007390	+	mRNA	ABC transporter F family member 4-like%2C transcript variant X2
LOC102603859	0.597320314842579	-0.74342330626658	0.0261910155052877	0.653294271885644	0.33436813195896	NW_006239052.1	1367409	1373061	+	mRNA	DNA-directed RNA polymerase I subunit rpa49
LOC102579558	0.597390127577207	-0.743254698907713	0.0377884146107327	0.745396556761236	0.357825580405444	NW_006239113.1	1018831	1019394	-	mRNA	uncharacterized LOC102579558
LOC102600008	0.59739338790605	-0.743246825246598	0.053261841889117	0.812479729794595	0.384545711088645	NW_006238986.1	929937	933384	-	mRNA	heat shock cognate protein 80-like
LOC102582157	0.597592950722492	-0.742764964862095	0.0548929525808361	0.816712938285419	0.386912660654978	NW_006239343.1	52439	53862	-	mRNA	probable histone H2A.1
LOC102578588	0.597775902040302	-0.742323355629298	0.0361906210476606	0.734480016666569	0.354368298140916	NW_006239232.1	196899	199062	+	mRNA	60S ribosomal protein L19-3-like
LOC102596704	0.5981352531224	-0.74145634466875	0.0971855898711822	0.912780719455554	0.447022989262111	NW_006239248.1	103435	105228	+	mRNA	universal stress protein A-like protein%2C transcript variant X2
LOC102604160	0.598325654259056	-0.740997172494786	0.0336114395590392	0.719594724289924	0.348753367067277	NW_006239439.1	243153	245129	-	mRNA	40S ribosomal protein S19-3-like
LOC102594736	0.598627243614965	-0.740270157291204	0.0754593593103121	0.88027350024821	0.416429047783226	NW_006238963.1	961708	966731	-	pseudogene
LOC107061097	0.598658177527499	-0.740195608313277	0.0665358492465872	0.853077507550707	0.403421095089557	NW_006239040.1	58815	63589	-	ncRNA	uncharacterized LOC107061097%2C transcript variant X1
LOC102599015	0.598666318981417	-0.740175988510578	0.0978300467764011	0.912780719455554	0.447110405588163	NW_006238968.1	176545	192007	-	mRNA	uncharacterized LOC102599015%2C transcript variant X2
LOC102596343	0.598745337709544	-0.739985577924989	0.0585135772927247	0.82727650780126	0.391147940974663	NW_006239101.1	212878	215764	+	mRNA	phenylalanine ammonia-lyase-like
LOC102601109	0.599096113907961	-0.739140619528031	0.0520042354674236	0.808457584624336	0.380392732445889	NW_006239336.1	124277	126367	+	mRNA	cysteine proteinase inhibitor A-like
LOC102578483	0.599145368262715	-0.73902201403082	0.0969392932005396	0.912780719455554	0.445227099231487	NW_006238943.1	366102	371260	+	mRNA	yrdC domain-containing protein%2C mitochondrial%2C transcript variant X2
LOC102605196	0.599249072739349	-0.738772323395728	0.0654521701646333	0.853077507550707	0.401036542497501	NW_006239058.1	1325452	1329588	+	mRNA	UPF0426 protein At1g28150%2C chloroplastic
RSI5	0.599379811530258	-0.738457603454436	0.0613160320142953	0.838549887620674	0.394641838044444	NW_006239207.1	822991	825199	+	mRNA	jasmonic acid 2
LOC102601725	0.599518189291617	-0.738124569433474	0.0242391305614459	0.645865633110711	0.327572361781262	NW_006239027.1	447873	449625	-	mRNA	S-adenosylmethionine decarboxylase proenzyme
LOC102584651	0.599593432653347	-0.737943513353319	0.0471819520235683	0.781824881066593	0.371823038315268	NW_006239119.1	779935	781995	-	mRNA	40S ribosomal protein S20-2
LOC102593712	0.599752715978934	-0.737560309112351	0.0476781035303402	0.785306043248234	0.372462632826169	NW_006239140.1	693533	697091	-	mRNA	trafficking protein particle complex subunit 2%2C transcript variant X2
LOC102590968	0.599791731781859	-0.73746646030913	0.103585466098399	0.924244968638528	0.453068718309319	NW_006239346.1	451387	457550	+	mRNA	transcription factor MYB122
LOC102596450	0.59979414981257	-0.737460644167128	0.0322898877553598	0.71540876039278	0.344478437557574	NW_006239072.1	1088753	1091402	-	mRNA	serine/threonine-protein kinase CDL1-like
LOC102594737	0.599972741027297	-0.737031139629699	0.0682242196564204	0.853077507550707	0.404179792198859	NW_006238964.1	678901	680913	+	ncRNA	uncharacterized LOC102594737
LOC102592177	0.600020724224784	-0.736915763799577	0.102255127357048	0.924244968638528	0.450983945468906	NW_006238945.1	427655	445306	+	mRNA	MADS-box protein SOC1-like%2C transcript variant X2
LOC102594249	0.600208475925526	-0.736464402593311	0.0854586417401901	0.906197462121648	0.42821285802345	NW_006239089.1	826953	827805	+	mRNA	cysteine protease inhibitor 1-like
LOC102593369	0.600278046054192	-0.736297189587757	0.0729664738810102	0.870424899319963	0.410641731175353	NW_006239073.1	901029	903485	-	mRNA	putative nuclease HARBI1
LOC102601637	0.600517837148306	-0.735720996028528	0.100268056486891	0.918157014399293	0.447639891124707	NW_006239164.1	137233	138514	-	mRNA	glycosyltransferase family protein 64 C3-like
LOC102602945	0.600521929563567	-0.735711164368716	0.0671299135741885	0.853077507550707	0.401851569957483	NW_006239900.1	39760	40600	-	ncRNA	uncharacterized LOC102602945
LOC102589339	0.600527304741614	-0.735698251088409	0.0844264036162445	0.900639439095313	0.426353058846241	NW_006239027.1	1045495	1048884	+	mRNA	cytochrome b5 isoform A
LOC102578454	0.600727259543019	-0.73521796354299	0.0954418603803864	0.912780719455554	0.440946036920805	NW_006239093.1	1066565	1067737	-	ncRNA	uncharacterized LOC102578454
LOC102585232	0.600775788439985	-0.735101422183982	0.0394539342260361	0.746005111197118	0.356945691923173	NW_006238985.1	768672	774299	+	mRNA	malignant T-cell-amplified sequence 1 homolog
LOC102591816	0.600818970887731	-0.734997728151099	0.0723226019721041	0.868532444497697	0.408995096441604	NW_006239084.1	1174492	1175367	+	mRNA	dirigent protein 21
LOC102580278	0.6009501367895	-0.734682805100477	0.0369309512284284	0.739437824529179	0.352108052007732	NW_006239531.1	117416	134740	+	mRNA	transcription initiation factor TFIID subunit 1%2C transcript variant X6
LOC102583906	0.60100057508131	-0.734561723474101	0.035672068579548	0.734480016666569	0.349683757320088	NW_006238946.1	1095363	1096394	-	mRNA	histone H1
LOC102601735	0.601084975887374	-0.734359134524492	0.104023949256913	0.924770490126009	0.451732381658274	NW_006239061.1	324581	328207	-	pseudogene
LOC102589356	0.60111735057325	-0.734281432464285	0.0642708673348206	NA	0.396845340205908	NW_006239081.1	90515	92268	+	mRNA	uncharacterized LOC102589356
LOC102591506	0.601135640537095	-0.734237536811151	0.0929831524509699	0.912780719455554	0.437080697264027	NW_006238952.1	2180934	2182633	+	mRNA	transcription factor BEE 3
LOC102587840	0.60121601892721	-0.734044645648114	0.10301121398452	0.924244968638528	0.450216109337223	NW_006239115.1	941909	944866	+	mRNA	probable pectinesterase/pectinesterase inhibitor 51
LOC102600744	0.601368855163384	-0.733677942081598	0.105395316927794	0.925558208861943	0.453099770693751	NW_006238946.1	812279	813070	-	mRNA	uncharacterized LOC102600744%2C transcript variant X1
LOC102595078	0.601461996874391	-0.733454510691207	0.0436018384667044	0.768914219898381	0.363474440697081	NW_006238968.1	2237996	2242154	-	mRNA	proteasome subunit beta type-1-like
LOC102599917	0.60147217479346	-0.733430097662276	0.0525865910278199	0.812065458742486	0.378388262509268	NW_006239026.1	1402423	1404273	-	mRNA	40S ribosomal protein S27-2
LOC107061226	0.601569736670922	-0.733196104090212	0.0919675972806379	NA	0.435103144822122	NW_006239050.1	75965	76497	+	mRNA	zinc finger BED domain-containing protein RICESLEEPER 4-like
LOC102583863	0.601825177000609	-0.732583632659213	0.0660840165640995	0.853077507550707	0.398608316265253	NW_006239057.1	45942	49667	+	mRNA	chaperone protein dnaJ 6-like
LOC102597633	0.601863825116278	-0.732490988388579	0.106182351379163	0.926132429581929	0.453388332136877	NW_006239682.1	51467	52507	-	mRNA	non-specific lipid-transfer protein 2
LOC102605356	0.60190255030005	-0.732398165342936	0.0670535148895525	0.853077507550707	0.399930158348003	NW_006238952.1	1073442	1076082	-	mRNA	uncharacterized LOC102605356
LOC102597537	0.601956457147447	-0.732268962270183	0.106170842749623	0.926132429581929	0.453235981318394	NW_006239017.1	1114736	1115501	-	mRNA	miraculin-like
LOC107061075	0.602032407898102	-0.732086944355154	0.0655612244495293	NA	0.397568276687741	NW_006239040.1	546817	549449	+	pseudogene
LOC102597692	0.602448755088443	-0.731089565451815	0.0480274540669284	NA	0.369773993472829	NW_006238952.1	1644189	1646237	-	mRNA	tubulin beta chain-like
LOC102584392	0.602454417307549	-0.731076006095989	0.048420172228329	0.79153557293959	0.370415984216532	NW_006239019.1	939229	943498	-	mRNA	uncharacterized LOC102584392
LOC102599431	0.602565318037336	-0.730810457028778	0.0811229399560985	0.888570499368808	0.418992877502568	NW_006238946.1	1555486	1557668	+	mRNA	ubiquitin-conjugating enzyme E2 10-like
LOC102579404	0.602595513830236	-0.730738162411281	0.092271421730276	0.912780719455554	0.434049681268252	NW_006238987.1	1281308	1283082	-	pseudogene
LOC102598140	0.602752631849215	-0.730362049685821	0.107977867622454	0.927753499013791	0.454389261808896	NW_006238997.1	528752	530702	-	mRNA	pentatricopeptide repeat-containing protein At2g37320
LOC102578200	0.602778371506898	-0.730300442848013	0.0521562076776778	NA	0.376086402280407	NW_006239010.1	638609	642564	+	mRNA	putative late blight resistance protein homolog R1B-23
LOC102583272	0.602817162015206	-0.730207604292407	0.0665340838829602	0.853077507550707	0.397974854014947	NW_006238985.1	725781	727818	+	mRNA	auxin-repressed 12.5 kDa protein-like
LOC102588783	0.602834580456967	-0.730165918126052	0.0258294899060327	0.653237906079357	0.327609975820504	NW_006239015.1	392234	395457	-	mRNA	serine/threonine-protein kinase HT1-like%2C transcript variant X1
LOC102591177	0.603012937818495	-0.729739138986966	0.108820092166356	0.930750808298892	0.455086024034549	NW_006239252.1	606188	610502	-	mRNA	probable xyloglucan endotransglucosylase/hydrolase protein 23
LOC107060657	0.60315130271647	-0.729408142019376	0.108954997807841	0.930750808298892	0.455053069228806	NW_006239017.1	583044	583780	+	mRNA	uncharacterized LOC107060657
LOC102589499	0.603162206688852	-0.729382060728302	0.0575041279788358	0.823324755767396	0.383994594894107	NW_006239291.1	163372	165412	-	mRNA	uncharacterized LOC102589499
LOC102585904	0.603227389971217	-0.729226158193054	0.0576633166968711	0.823324755767396	0.384157315347307	NW_006238976.1	1715154	1716333	+	mRNA	uncharacterized LOC102585904
LOC102577793	0.603253476169775	-0.729163771079662	0.0454005705735624	0.775042425750115	0.364413509312061	NW_006239168.1	77763	80460	+	mRNA	uncharacterized LOC102577793
LOC102597221	0.603373397636549	-0.728877004541079	0.0973510062272874	0.912780719455554	0.439656243605451	NW_006239038.1	169590	172181	-	pseudogene
LOC102593576	0.603421212705019	-0.728762680924439	0.0674557930410173	0.853077507550707	0.398530398204747	NW_006239029.1	216097	221619	-	mRNA	uncharacterized LOC102593576%2C transcript variant X1
LOC102594281	0.603520109888074	-0.728526251077853	0.0753396694908204	0.880084890910144	0.409654724552229	NW_006238947.1	238414	242237	-	mRNA	mannose-1-phosphate guanylyltransferase 1-like
LOC107062985	0.603590181038701	-0.728358758012152	0.109207081584067	0.930750808298892	0.454721961321996	NW_006239216.1	280346	282126	-	mRNA	uncharacterized LOC107062985
LOC102590313	0.603595242639894	-0.728346659875781	0.0581127919163567	0.825672201318262	0.384383013823142	NW_006239027.1	1057351	1061846	-	mRNA	probable 6-phosphogluconolactonase 1
LOC102588557	0.603620832482579	-0.728285497106488	0.087928885690261	0.911884375660021	0.42679009185931	NW_006238997.1	153460	157423	+	mRNA	pentatricopeptide repeat-containing protein At5g42450%2C mitochondrial%2C transcript variant X2
LOC102603879	0.60365265526721	-0.728209440481292	0.107880638816143	0.927753499013791	0.452925023225656	NW_006239124.1	604265	607212	+	mRNA	uncharacterized LOC102603879%2C transcript variant X2
LOC102586851	0.603854906823044	-0.727726151881694	0.0983466035642254	0.913806665495921	0.440266303415232	NW_006239140.1	946691	959373	+	mRNA	uncharacterized LOC102586851%2C transcript variant X4
LOC102605193	0.603902757330345	-0.727611834760517	0.0746102699132462	NA	0.40811660903926	NW_006239045.1	1452111	1452659	-	ncRNA	uncharacterized LOC102605193
LOC102586822	0.604050686743039	-0.727258481686837	0.0995717716343586	0.917643204952944	0.441583465762395	NW_006239028.1	53192	55092	-	mRNA	TBC1 domain family member 5 homolog A-like
LOC102589291	0.604276341798441	-0.726719635123822	0.102641670723001	0.924244968638528	0.445244913142515	NW_006238962.1	2408323	2410653	+	mRNA	uncharacterized LOC102589291
LOC102581161	0.604298860286734	-0.726665873783465	0.0508833381326256	0.803371692515265	0.37217920134718	NW_006238962.1	1314391	1318831	+	mRNA	4-coumarate--CoA ligase-like 5
LOC102584939	0.604362611234416	-0.726513683648634	0.0582998464047804	0.825672201318262	0.383701110019852	NW_006239783.1	7703	10801	+	mRNA	uncharacterized LOC102584939
LOC102594976	0.604406546989196	-0.726408806890098	0.0945076560838807	0.912780719455554	0.43443306656063	NW_006239461.1	286363	292745	+	mRNA	uncharacterized LOC102594976
LOC102585080	0.604559156676228	-0.726044579453085	0.0663086281727281	0.853077507550707	0.395377707052081	NW_006239164.1	686305	688283	+	mRNA	zinc finger protein CONSTANS-LIKE 4-like
LOC102577564	0.60462583206585	-0.72588547682619	0.0575197647827473	0.823324755767396	0.382177710520091	NW_006238947.1	3022964	3025658	-	mRNA	ribosomal protein L24-like protein
LOC102584574	0.604716872483189	-0.725668262039397	0.0781288711988353	0.882416740237912	0.411925914351744	NW_006239314.1	184564	189485	-	pseudogene
LOC102599049	0.605000903462682	-0.724990798086646	0.040408130699281	0.746146099493113	0.353731284224317	NW_006239621.1	159790	162843	-	mRNA	60S ribosomal protein L30-like
LOC102594178	0.605169396969758	-0.724589061655726	0.0731923731926827	0.87170784062595	0.404430246048746	NW_006238962.1	173118	175441	-	mRNA	UDP-glycosyltransferase 74E2-like
LOC102599790	0.605176797856173	-0.724571418402621	0.0504161712920222	0.799234607652452	0.370356522358877	NW_006239411.1	347966	358811	+	mRNA	sorcin-like
LOC107063507	0.605400644079591	-0.724037884852532	0.058486861181668	NA	0.382677617509877	NW_006239293.1	187852	189172	-	ncRNA	uncharacterized LOC107063507
LOC102578911	0.605503143100306	-0.723793646076834	0.0685587165976816	0.853077507550707	0.397401293691675	NW_006239150.1	327347	330674	+	mRNA	probable prolyl 4-hydroxylase 4
LOC107057722	0.605546297896921	-0.723690827465163	0.0638322483981058	NA	0.390477208869337	NW_006239348.1	111006	111446	-	mRNA	peroxidase 49-like
LOC102589429	0.605621274967705	-0.723512208006118	0.101633261930427	0.921806969854659	0.441978078519091	NW_006239491.1	146505	149247	-	mRNA	dolichyl-diphosphooligosaccharide--protein glycosyltransferase subunit 4A-like
LOC102585845	0.60571139049069	-0.723297553151899	0.0651546950913622	NA	0.392202271347771	NW_006239104.1	983848	984439	-	mRNA	putative invertase inhibitor
LOC102605049	0.605853795547745	-0.722958409913179	0.0451257424886501	0.775042425750115	0.360851240156419	NW_006239446.1	63003	70883	+	mRNA	choline-phosphate cytidylyltransferase 1-like
LOC102577646	0.605880467713898	-0.722894897965037	0.0427851216004374	0.764331602907598	0.356843880385562	NW_006239349.1	247009	251131	-	mRNA	proteasome-like protein alpha subunit
LOC102585476	0.605941844921309	-0.722748756749601	0.0613473750581575	0.838549887620674	0.386293506180996	NW_006239010.1	1528760	1533135	-	mRNA	rho GDP-dissociation inhibitor 1-like
LOC107062481	0.606243307625668	-0.722031178652486	0.0997971910760562	0.91805315269737	0.438701340990582	NW_006239158.1	1897	3208	+	pseudogene
LOC102603224	0.606309539255019	-0.721873573903867	0.090999578793576	0.912780719455554	0.427106637290335	NW_006239217.1	671169	675775	+	mRNA	mediator of RNA polymerase II transcription subunit 15a-like%2C transcript variant X2
LOC107060357	0.606741070569838	-0.720847123549533	0.0994164503021657	0.917521582689949	0.437489722819978	NW_006239001.1	375360	376272	+	mRNA	uncharacterized LOC107060357%2C transcript variant X2
LOC102590282	0.606783450744412	-0.720746356458896	0.0354880092488356	0.734480016666569	0.342764402507574	NW_006239349.1	43882	46389	+	mRNA	40S ribosomal protein S15-like
LOC102582189	0.607099584329206	-0.719994909487195	0.0822669088362838	NA	0.414342221023137	NW_006239019.1	2463	3820	+	mRNA	NAD(P)H:quinone oxidoreductase-like
LOC102591306	0.607587552336668	-0.718835781278626	0.0414915934310764	0.755982340047854	0.352615289433077	NW_006238964.1	2164065	2164728	+	mRNA	30S ribosomal protein S17%2C chloroplastic
LOC107062263	0.607609146747902	-0.718784507028085	0.0846473755249805	NA	0.416847356601666	NW_006238936.1	3797820	3798719	+	mRNA	anther-specific proline-rich protein APG
LOC102591564	0.60796574585854	-0.717938053574021	0.0674876950156931	0.853077507550707	0.392656540867525	NW_006239051.1	1195001	1198508	-	mRNA	SUMO-conjugating enzyme UBC9-like
LOC102597616	0.608286693785202	-0.717176649151989	0.0598487302758353	NA	0.381090506427198	NW_006238988.1	218060	224793	+	mRNA	axial regulator YABBY 5-like
LOC102592141	0.608375712390731	-0.716965536027557	0.0759725777756596	0.880447770754418	0.404027168848778	NW_006239079.1	223703	224791	+	mRNA	uncharacterized LOC102592141
LOC102605706	0.608589684927036	-0.716458213270681	0.0529504298264407	0.812479729794595	0.370200469533595	NW_006238964.1	999482	1001090	-	mRNA	protein BIG GRAIN 1-like A
LOC102597514	0.608608003545052	-0.716414788641109	0.111322029180263	NA	0.449930438296606	NW_006238986.1	555515	558529	-	mRNA	transmembrane emp24 domain-containing protein p24beta2%2C transcript variant X2
LOC102591405	0.608732154936093	-0.716120519869068	0.0536439139601527	0.812479729794595	0.371104421692712	NW_006239255.1	506761	507813	+	mRNA	PRA1 family protein B4-like
LOC102596978	0.60880314168724	-0.715952291096977	0.0455275049754597	0.775042425750115	0.358021293966574	NW_006239015.1	574071	581370	-	mRNA	allantoinase
LOC102585745	0.608891263387075	-0.715743482156018	0.0562528386192209	0.821088483749814	0.374917018423451	NW_006239143.1	595385	599257	-	mRNA	ATP-citrate synthase alpha chain protein 2-like
LOC102600204	0.609026078535842	-0.715424089138671	0.0689360793242664	0.853077507550707	0.393341193318615	NW_006238943.1	2213384	2215327	-	mRNA	NF-kappa-B-activating protein
LOC102600863	0.609119823865735	-0.715202037046973	0.0770487844447459	0.880447770754418	0.404509451867378	NW_006239217.1	621140	625230	+	mRNA	mediator of RNA polymerase II transcription subunit 15a-like
LOC102590584	0.609200114041428	-0.715011882991593	0.110796467472159	0.935860828581505	0.448389171140309	NW_006239228.1	180358	185989	-	mRNA	acid phosphatase 1-like
LOC102601159	0.609203858201463	-0.715003016176911	0.0955235090311922	0.912780719455554	0.428927806896069	NW_006239038.1	265177	269705	-	mRNA	reactive oxygen species modulator 1-like
LOC102593891	0.60926517167987	-0.714857823071231	0.0281711412169033	0.673302520624854	0.325691147577366	NW_006239023.1	892662	895186	-	mRNA	protein DETOXIFICATION 40-like%2C transcript variant X3
LOC102582613	0.609492822795729	-0.714318862684984	0.0536458502207484	0.812479729794595	0.370173771793817	NW_006239446.1	227401	235660	+	mRNA	membrane-anchored ubiquitin-fold protein 3-like%2C transcript variant X2
LOC102601711	0.609702994791678	-0.713821462521829	0.116152906802455	0.936034875010782	0.454336907503973	NW_006239012.1	718049	718903	-	mRNA	protein TIFY 5A-like
LOC102591311	0.609774170484235	-0.713653054581567	0.0474644605177008	0.784403542929702	0.360043139241279	NW_006238976.1	1871972	1876771	+	mRNA	E3 ubiquitin-protein ligase At3g02290
LOC102583855	0.60978447775434	-0.713628668304635	0.0745639974267239	0.877245429725407	0.400209658766422	NW_006239037.1	1612174	1624858	-	mRNA	uncharacterized LOC102583855%2C transcript variant X4
LOC102582471	0.609795703201295	-0.713602110154696	0.060586812797744	0.838106545896055	0.380283798776749	NW_006238958.1	1722340	1724378	-	mRNA	thioredoxin-like protein CDSP32%2C chloroplastic
LOC102603195	0.609819741844823	-0.713545239061511	0.103729671856625	0.924529991964539	0.438555565294004	NW_006239109.1	732501	735723	-	mRNA	B3 domain-containing protein At5g42700-like
LOC102596229	0.609843268564555	-0.713489581258331	0.103698069070864	0.924529991964539	0.438481248946926	NW_006239043.1	1467967	1473962	+	mRNA	phosphoglycolate phosphatase 2
LOC102577496	0.609897255459473	-0.713361871103443	0.0515527075308102	0.807152705076022	0.366418486995402	NW_006239132.1	731289	734027	+	mRNA	60S ribosomal protein L19-like protein
LOC102583301	0.610019383396046	-0.713073009777309	0.0461709353766858	0.7766004817096	0.357640315172898	NW_006239025.1	959933	962823	+	mRNA	multiprotein-bridging factor 1b-like
LOC102604878	0.610329540400791	-0.712339675280018	0.0618418086898914	0.842511522689165	0.381454911389156	NW_006239137.1	854562	856609	-	mRNA	60S ribosomal protein L44-like
LOC102578641	0.610353010792925	-0.712284197107891	0.0774353144708331	0.880447770754418	0.403385656364993	NW_006239624.1	134565	138933	-	mRNA	protein AE7-like 1
LOC102597711	0.610365594428702	-0.712254453399792	0.0805037712252893	0.886963880891855	0.407521721797146	NW_006238981.1	538206	540828	-	mRNA	heme-binding protein 2-like
LOC102581166	0.610488317808461	-0.711964406556019	0.0943974584330231	0.912780719455554	0.425652161386547	NW_006238968.1	1675084	1676472	-	mRNA	UPF0434 protein Pmen_1615%2C transcript variant X1
LOC102582799	0.61070091983241	-0.711462076729849	0.0859112706539664	0.907079832654795	0.414273775265174	NW_006239237.1	360263	364455	+	mRNA	protein DETOXIFICATION 18-like%2C transcript variant X2
LOC102602083	0.61074689905385	-0.711353461373939	0.0902649751168066	0.912780719455554	0.419924900173228	NW_006239147.1	468390	473401	-	mRNA	uncharacterized LOC102602083
LOC102605256	0.610822550183502	-0.711174770739862	0.117445264426727	0.936034875010782	0.454254304104363	NW_006239302.1	117946	119009	+	ncRNA	uncharacterized LOC102605256
LOC102592840	0.610824741069882	-0.711169596118778	0.105985263329486	0.926132429581929	0.439942827010989	NW_006238930.1	2272753	2273735	+	mRNA	uncharacterized LOC102592840
LOC102582287	0.611203126951663	-0.710276170580917	0.115392080084037	0.936034875010782	0.451137234201944	NW_006239504.1	107312	113980	+	mRNA	protein CUP-SHAPED COTYLEDON 3-like
LOC102606393	0.611239612955539	-0.710190050920418	0.0608845219959013	0.838106545896055	0.378902786427103	NW_006238981.1	841392	842115	-	mRNA	60S ribosomal protein L27a-3-like
LOC102605174	0.611290017461636	-0.710071087209084	0.117093238344084	0.936034875010782	0.453113909796966	NW_006239536.1	142759	145050	-	mRNA	probable 6-phosphogluconolactonase 2
LOC102603097	0.611345765923816	-0.70993952222289	0.0277646997806442	0.66858533638449	0.322612514042447	NW_006238928.1	377706	383507	-	mRNA	double-stranded RNA-binding protein 1-like
LOC102592194	0.611380158136416	-0.7098583634389	0.0681187639942191	0.853077507550707	0.389129721965882	NW_006239343.1	284385	287614	+	mRNA	uncharacterized LOC102592194
MJE	0.611503812735871	-0.709566600880433	0.110643561759133	0.935842885643875	0.444783682848726	NW_006239470.1	103056	115233	-	mRNA	methyl jasmonate esterase
LOC102597367	0.61155955663847	-0.709435092646422	0.11796102232335	0.936034875010782	0.453780148597673	NW_006239263.1	611334	612865	-	mRNA	anthocyanidin 3-O-glucoside 6''-O-acyltransferase-like
LOC107062181	0.611662486752437	-0.709192296555342	0.109624078078534	0.93265402377662	0.443277021585098	NW_006239132.1	311754	315739	-	ncRNA	uncharacterized LOC107062181
LOC107060169	0.611798630182634	-0.708871218182378	0.112539463028526	0.935923585195552	0.446707062620996	NW_006238988.1	721009	721452	-	mRNA	uncharacterized mitochondrial protein AtMg00660-like
LOC102578673	0.611809121711832	-0.70884647810187	0.0499081895941276	0.795441116357544	0.361518024562372	NW_006239115.1	295768	299021	-	mRNA	uncharacterized LOC102578673
LOC102579159	0.611854816410773	-0.708738730355884	0.0680506514012386	0.853077507550707	0.388419953966081	NW_006239238.1	308325	312232	-	mRNA	glycine-rich RNA-binding protein 3%2C mitochondrial
LOC102599241	0.611878041450883	-0.708683968975604	0.0676342108376597	0.853077507550707	0.387802304368361	NW_006239351.1	110280	115537	+	mRNA	uncharacterized LOC102599241
LOC102588932	0.611907809119693	-0.708613784035717	0.108828275632555	NA	0.441921877050997	NW_006239166.1	450350	452700	+	mRNA	UPF0481 protein At3g47200-like
LOC102586246	0.611948184031767	-0.708518595245904	0.0780108257296208	0.882416740237912	0.402031452638033	NW_006239413.1	48299	49846	-	mRNA	protein PHLOEM PROTEIN 2-LIKE A10-like
LOC102586268	0.611970620406955	-0.708465701463888	0.0448305517629402	0.775042425750115	0.353130922768389	NW_006239017.1	1545307	1545940	+	mRNA	60S ribosomal protein L27a-3-like
LOC102577507	0.612213921773261	-0.707892242696621	0.0620169449176046	0.843502146769501	0.379327985666232	NW_006239391.1	415413	418270	+	mRNA	calmodulin
LOC102585461	0.612230791365569	-0.70785248969364	0.0610605218308097	0.838106545896055	0.377912957384278	NW_006239409.1	322626	325590	-	mRNA	transcription elongation factor 1 homolog
LOC107057889	0.612243270096253	-0.707823084411092	0.119227058088152	0.936509877953004	0.454307587332315	NW_006239320.1	269384	270521	+	misc_RNA	uncharacterized LOC107057889%2C transcript variant X2
LOC102592016	0.612271238749334	-0.707757180353908	0.0940974218408206	0.912780719455554	0.422751376118633	NW_006239044.1	1612575	1614787	+	mRNA	uncharacterized LOC102592016
LOC102581003	0.612350406484901	-0.707570649436207	0.0564978912134767	0.821572310518724	0.371004516679235	NW_006239208.1	424758	429246	-	mRNA	probable signal peptidase complex subunit 2
LOC102582257	0.612570323519463	-0.707052618822787	0.0933909703918059	0.912780719455554	0.421422709712637	NW_006238962.1	2143718	2145727	+	mRNA	scopoletin glucosyltransferase-like
LOC102592770	0.612692605666338	-0.70676465475684	0.11865951181	0.936034875010782	0.452930909382477	NW_006238987.1	1707134	1711185	+	mRNA	uncharacterized LOC102592770%2C transcript variant X3
LOC102602605	0.612705598859498	-0.706734060268829	0.0775253142856056	0.880447770754418	0.40036399033323	NW_006239900.1	35377	36047	+	mRNA	30S ribosomal protein S31%2C mitochondrial
LOC102588872	0.612781570547984	-0.706555186134357	0.0517110703360809	0.807785515768918	0.363168250304052	NW_006239413.1	161703	162394	+	mRNA	60S ribosomal protein L26-1
LOC102605867	0.6128816887437	-0.706319493298354	0.104762444128775	0.924939061651573	0.435410789962071	NW_006239026.1	1601837	1604636	-	mRNA	thioredoxin X%2C chloroplastic
LOC102597310	0.612911322665799	-0.706249738107934	0.0822422103467421	NA	0.406399390349961	NW_006239744.1	53640	55451	-	mRNA	uncharacterized LOC102597310
PT1	0.612931294571975	-0.706202728206999	0.0545173276210212	0.815598816062268	0.367296786830145	NW_006239103.1	636273	637914	-	mRNA	inorganic phosphate transporter
LOC102580160	0.612943926320804	-0.706172996369561	0.111339042389871	0.935923585195552	0.443519377762725	NW_006239446.1	159189	162259	+	mRNA	2-oxoglutarate-dependent dioxygenase DAO-like
LOC102578232	0.613023665475467	-0.705985325367604	0.103001770453648	NA	0.432994439195145	NW_006239079.1	712047	712864	+	mRNA	3-hexulose-6-phosphate isomerase
LOC102598975	0.613094234653615	-0.705819256829732	0.0398279775574643	0.746005111197118	0.343376035608317	NW_006239140.1	42032	43395	+	mRNA	acid phosphatase 1-like
LOC102594812	0.613104158908687	-0.705795903881869	0.0770668059858541	0.880447770754418	0.399213799797599	NW_006238930.1	267517	269664	+	mRNA	serine/threonine-protein kinase SAPK8-like
LOC102596795	0.613105474437244	-0.705792808315706	0.0657257779712333	0.853077507550707	0.383522750978619	NW_006239130.1	851849	873847	+	mRNA	electron transfer flavoprotein-ubiquinone oxidoreductase%2C mitochondrial
LOC107059500	0.613206816651543	-0.705554360228057	0.0816181158840149	0.890161008097317	0.405171163532266	NW_006238948.1	268312	270101	-	ncRNA	uncharacterized LOC107059500%2C transcript variant X1
LOC102589223	0.613262395375148	-0.705423605785642	0.0642100618311983	0.852763685071522	0.381162023038533	NW_006239025.1	1217640	1221039	-	mRNA	trifunctional UDP-glucose 4%2C6-dehydratase/UDP-4-keto-6-deoxy-D-glucose 3%2C5-epimerase/UDP-4-keto-L-rhamnose-reductase RHM1
LOC102592472	0.61340444235371	-0.70508948006192	0.0832237687802681	0.895853839161724	0.407029804074107	NW_006239071.1	420031	422367	-	mRNA	ras-related protein RABA5a%2C transcript variant X3
LOC102582103	0.613495891788244	-0.70487441182489	0.0830966767899648	0.895853839161724	0.406737864112021	NW_006239135.1	612987	615724	+	mRNA	uncharacterized LOC102582103%2C transcript variant X2
LOC102579279	0.613504019664082	-0.704855298463828	0.113811803047238	0.936034875010782	0.445747087260144	NW_006239365.1	161300	164458	-	mRNA	COBRA-like protein 7
LOC102594747	0.613604940873616	-0.70461799512154	0.0729745609034725	0.870424899319963	0.392984951449132	NW_006239361.1	243540	247655	+	mRNA	meiotic recombination protein DMC1 homolog
LOC102585684	0.613646917159309	-0.704519304736464	0.0886746314404889	0.912520718377128	0.413831378619195	NW_006239337.1	482860	489552	-	mRNA	uncharacterized LOC102585684
LOC102588268	0.613860472933953	-0.704017318577151	0.0904067536083122	0.912780719455554	0.41577725270176	NW_006239103.1	605369	609980	-	mRNA	chromatin modification-related protein MEAF6-like
LOC102586914	0.613916130003081	-0.703886519248536	0.0939157923342882	0.912780719455554	0.420207178966797	NW_006239422.1	267523	270522	+	mRNA	F-box/FBD/LRR-repeat protein At1g13570-like
LOC102593191	0.614258684655212	-0.703081744708659	0.0749564391769184	0.878109887698997	0.394827643331085	NW_006238943.1	2245737	2250605	-	mRNA	protein AIR2-like%2C transcript variant X1
LOC102597802	0.614403581196539	-0.702741469714638	0.0692959560681052	0.85444526699287	0.386868783131015	NW_006238952.1	2342188	2342829	+	mRNA	uncharacterized LOC102597802
LOC102594774	0.614436301517863	-0.702664640428762	0.11025874252393	NA	0.439981773937692	NW_006239648.1	15314	19215	+	ncRNA	uncharacterized LOC102594774
LOC102598268	0.614642470166977	-0.702180638105552	0.0438096147484866	0.769946987777979	0.348319812944674	NW_006239539.1	26130	30220	+	mRNA	7-deoxyloganetin glucosyltransferase-like
LOC102581116	0.614795522749719	-0.701821436251484	0.0927076562904439	0.912780719455554	0.417431679760656	NW_006239127.1	576665	578920	+	mRNA	protein SRG1-like
LOC102579090	0.614846071747993	-0.701702821543753	0.0609512302584385	0.838106545896055	0.374471365489805	NW_006239014.1	711079	719712	-	mRNA	uncharacterized protein DDB_G0275933
LOC107059997	0.614851154617976	-0.701690894979782	0.0937545408427145	0.912780719455554	0.418690833876964	NW_006238978.1	112542	113420	+	mRNA	uncharacterized LOC107059997
LOC102585440	0.615074748370886	-0.701166346954137	0.0954468305870939	0.912780719455554	0.420529931142419	NW_006239273.1	115206	117542	-	mRNA	uncharacterized LOC102585440
LOC102599342	0.615090816111534	-0.701128659588433	0.05839201655491	0.826267100237047	0.370429874770834	NW_006238976.1	1282912	1286330	-	mRNA	SUMO-conjugating enzyme UBC9-like
LOC102578824	0.615115389802916	-0.701071023165323	0.0809303170478414	0.887488836188512	0.401687737976476	NW_006238943.1	1427825	1431870	-	mRNA	uncharacterized LOC102578824
LOC102602618	0.615121373363554	-0.701056989357332	0.0641388428997726	0.852763685071522	0.37870131430377	NW_006239073.1	414914	417780	+	mRNA	vesicle-associated membrane protein 721
PDR2	0.615307805252119	-0.700619801475528	0.105802369890851	NA	0.43318949765663	NW_006239243.1	494922	502463	+	mRNA	pleiotropic drug resistance protein 1-like
LOC102603521	0.615363748865433	-0.700488638009072	0.0912117293367469	0.912780719455554	0.41472585694166	NW_006239053.1	612183	617482	+	mRNA	transcription elongation factor B polypeptide 1
LOC102602095	0.615594158477941	-0.699948553238932	0.115667320078173	0.936034875010782	0.444913912720015	NW_006238936.1	443570	445267	+	mRNA	endo-1%2C3%3B1%2C4-beta-D-glucanase-like
LOC102600380	0.615738956345789	-0.699609247547688	0.0644388903225099	0.853077507550707	0.378344868292582	NW_006239107.1	140225	144446	-	mRNA	protein Dr1 homolog
LOC102595402	0.61573995971633	-0.699606896622007	0.0824202118437566	0.893708564370319	0.402810757928814	NW_006238964.1	2273100	2275411	+	mRNA	auxin-responsive protein IAA27-like
LOC102592344	0.615878463523833	-0.699282415023973	0.0668229121668378	0.853077507550707	0.381524601014816	NW_006239031.1	1629533	1634193	+	mRNA	partner of Y14 and mago
LOC107060824	0.616131677607109	-0.698689383042866	0.0998340351035729	0.91805315269737	0.424565166282272	NW_006239025.1	1732644	1739321	-	ncRNA	uncharacterized LOC107060824
LOC102602798	0.616192395114758	-0.698547217764769	0.0574653971760914	0.823324755767396	0.367704019260616	NW_006239352.1	362360	367786	+	mRNA	cysteine-rich and transmembrane domain-containing protein A-like
LOC102601367	0.61631210832932	-0.698266959703176	0.0785634351952373	NA	0.396949441314102	NW_006239470.1	271350	272345	-	mRNA	probable calcium-binding protein CML41
LOC102603110	0.616489204027327	-0.697852464545725	0.0922074113771635	0.912780719455554	0.414434478580876	NW_006239237.1	168582	170181	+	mRNA	probable glutathione S-transferase
LOC102587432	0.616513505077314	-0.697795596861576	0.124794894698666	0.93985898959888	0.454603307767348	NW_006238942.1	3238124	3238990	+	mRNA	uncharacterized LOC102587432
LOC102583496	0.616552077787661	-0.697705336199494	0.087359832344775	0.908972709128736	0.408136038140867	NW_006238973.1	199430	200030	-	mRNA	uncharacterized LOC102583496
MIR172B	0.616704826165796	-0.697347958384605	0.119878929363602	0.936509877953004	0.4483739743668	NW_006238999.1	780049	780069	-	ncRNA	stu-miR172b-5p
LOC102595399	0.616787077386654	-0.697155555940335	0.103870870768945	0.924770490126009	0.428657290997491	NW_006238963.1	1004441	1024503	-	pseudogene
LOC102586652	0.616865149070863	-0.696972954021615	0.125633753453459	0.93985898959888	0.455077134981222	NW_006239208.1	711260	714013	-	mRNA	peroxidase 12-like
LOC102604515	0.61692784073238	-0.696826341178129	0.0568594502333853	0.822963097358602	0.365905330630457	NW_006239021.1	231566	239613	+	mRNA	Golgi SNAP receptor complex member 1-2
LOC102582178	0.616931968522065	-0.696816688312117	0.125477025276199	0.93985898959888	0.454786545943121	NW_006238999.1	1822929	1824874	+	mRNA	actin-58%2C transcript variant X2
LOC102585543	0.617091926060789	-0.696442676187757	0.122810873479056	0.936509877953004	0.451332243716771	NW_006239243.1	528206	529780	+	mRNA	NADP-dependent alkenal double bond reductase P2-like
LOC102584463	0.617104646758992	-0.696412936859972	0.0538660594338958	0.812479729794595	0.361226496760249	NW_006238947.1	865505	873613	+	mRNA	mis18-binding protein 1-like%2C transcript variant X1
LOC102602213	0.617105454784327	-0.696411047823183	0.0821140217078465	NA	0.400570139311782	NW_006238936.1	968485	970245	+	mRNA	acyl-coenzyme A thioesterase 13-like
LOC102597610	0.617281483285964	-0.695999579684213	0.0645012778154165	0.853077507550707	0.376480731950403	NW_006239361.1	307736	308682	+	mRNA	probable histone H2AXb
LOC102600925	0.617375336318849	-0.695780245366812	0.124543316956038	0.93985898959888	0.452987866551609	NW_006239052.1	1211427	1215017	-	mRNA	uncharacterized LOC102600925%2C transcript variant X1
LOC102602680	0.617395200997611	-0.695733825934739	0.0576512215203608	0.823324755767396	0.366495772806483	NW_006239336.1	152556	158309	-	pseudogene
LOC102602531	0.617406217789134	-0.695708082733841	0.0341952382474684	0.722089447659042	0.328511002793673	NW_006239148.1	908657	909636	-	pseudogene
LOC102579016	0.617515797975315	-0.695452049090292	0.103302832758017	0.924244968638528	0.426907002214718	NW_006239164.1	375256	376868	-	mRNA	probable WRKY transcription factor 11
LOC102597971	0.617579502443304	-0.695303224752443	0.0418610893223873	0.756993134496583	0.341689392734852	NW_006239074.1	309922	316676	+	mRNA	probable ADP-ribosylation factor GTPase-activating protein AGD9
LOC102580518	0.617822830209641	-0.694734911487904	0.0575858855096945	0.823324755767396	0.365873869807546	NW_006239053.1	699063	702599	-	mRNA	uncharacterized LOC102580518
LOC102580746	0.617977110618301	-0.694374692047391	0.0628615486477342	0.849182174960989	0.373285709599335	NW_006239027.1	1431780	1432840	-	mRNA	uncharacterized LOC102580746
LOC102602941	0.617978365630656	-0.694371762168221	0.116462647582305	0.936034875010782	0.442332566481443	NW_006239773.1	21904	26579	-	mRNA	probable polygalacturonase At3g15720
LOC102605418	0.618040715354218	-0.694226211604409	0.115466024554621	0.936034875010782	0.441032615370819	NW_006239030.1	1088244	1091417	+	mRNA	transcription factor MYB12
LOC102606395	0.618044379930978	-0.694217657392829	0.0724764282713819	0.868532444497697	0.386510964503561	NW_006238982.1	340960	344589	+	mRNA	transcription factor bHLH35
LOC102601636	0.618070439357017	-0.694156828408121	0.0603599393683503	0.838106545896055	0.369595034213735	NW_006239158.1	802392	805977	+	mRNA	calcyclin-binding protein-like
LOC102606436	0.618077545560976	-0.694140241259435	0.0282058611639335	0.673302520624854	0.316321863453721	NW_006239053.1	674648	675430	+	mRNA	17.6 kDa class I heat shock protein
LOC102583567	0.618118788398838	-0.694043976878053	0.0549518280715078	0.816712938285419	0.361621194276643	NW_006239198.1	502857	504691	+	mRNA	uncharacterized LOC102583567
LOC107063455	0.6181301737159	-0.694017403686133	0.127034987191256	0.941716603918206	0.454825217245175	NW_006239285.1	237799	257386	+	ncRNA	uncharacterized LOC107063455%2C transcript variant X3
LOC102594251	0.618131798460879	-0.694013611590969	0.0715533495515822	0.863410417922425	0.385145980788629	NW_006239104.1	163669	168170	+	mRNA	uncharacterized LOC102594251
LOC102593171	0.618397818527637	-0.693392864895156	0.122517910307125	0.936509877953004	0.44900408873896	NW_006239164.1	944373	946522	-	mRNA	myricetin O-methyltransferase-like
LOC102581976	0.618631336427565	-0.692848180691333	0.0534899541937099	NA	0.358813156358594	NW_006239040.1	980286	982152	-	mRNA	E3 ubiquitin ligase BIG BROTHER-related-like
LOC102603683	0.618836517931998	-0.692369761246986	0.0975022241070208	NA	0.417823842653413	NW_006238963.1	988301	1000149	-	mRNA	cullin-1-like
LOC107060083	0.618877576825262	-0.692274043727134	0.127936414828333	0.941786436712187	0.45475829928898	NW_006238982.1	1274804	1292524	+	ncRNA	uncharacterized LOC107060083
LOC102587553	0.619072227805157	-0.691820354886661	0.113103226116476	0.936034875010782	0.436645621635026	NW_006238964.1	2099028	2099917	+	mRNA	uncharacterized LOC102587553
LOC102586950	0.619086164373256	-0.691787877268593	0.0660839121550776	0.853077507550707	0.376410668207659	NW_006239040.1	106268	109694	-	mRNA	persulfide dioxygenase ETHE1 homolog%2C mitochondrial-like
LOC102587541	0.619091252604848	-0.691776019894384	0.0712149462739562	0.861219809161772	0.383445675381831	NW_006239247.1	517201	520173	+	mRNA	uncharacterized LOC102587541%2C transcript variant X2
LOC107060721	0.619189967332228	-0.691545999046676	0.114014570737732	NA	0.437575690230213	NW_006239019.1	1509832	1510609	-	mRNA	uncharacterized N-acetyltransferase p20-like
LOC102578676	0.619307904759924	-0.691271234355642	0.0794297848176589	0.886118994793015	0.394110360871127	NW_006239127.1	481401	484817	-	mRNA	pentatricopeptide repeat-containing protein At4g18975%2C chloroplastic%2C transcript variant X1
LOC102585502	0.619352581870776	-0.691167161533443	0.0903052627628708	NA	0.408059621903534	NW_006239061.1	1057153	1058793	-	mRNA	peroxidase N1
LOC102589548	0.619419175390231	-0.691012049601316	0.117429733051871	0.936034875010782	0.441356917640483	NW_006239025.1	278850	279565	-	mRNA	glutamyl-tRNA(Gln) amidotransferase subunit C%2C chloroplastic/mitochondrial
LOC102595503	0.619538862763462	-0.690733311540725	0.0735209416046944	0.873710987857807	0.385974405871502	NW_006238966.1	4700	6036	+	mRNA	uncharacterized LOC102595503
LOC102589009	0.619826125372549	-0.690064529780788	0.0968012870364699	0.912780719455554	0.415560635933728	NW_006239018.1	1246171	1250121	-	mRNA	chaperone protein DnaJ
LOC102603280	0.619858602973678	-0.689988937538619	0.071660067909451	NA	0.383056560511501	NW_006239775.1	20677	22690	+	pseudogene
LOC102602496	0.619874078109265	-0.689952920255684	0.125045962367945	NA	0.449793179931081	NW_006239023.1	43761	51160	-	mRNA	xyloglucan galactosyltransferase KATAMARI1 homolog
LOC102585943	0.619914380207888	-0.689859124193216	0.126605753864895	0.941597730129507	0.451589411540783	NW_006239040.1	99404	100052	+	mRNA	histone H2B-like
LOC102586019	0.619941797143875	-0.689795319570853	0.0994456120295685	0.917521582689949	0.418680143058147	NW_006239332.1	395714	410408	-	mRNA	MADS-box protein SOC1-like%2C transcript variant X3
LOC102599787	0.619987418857851	-0.689689155090346	0.0811611736063444	0.888570499368808	0.3954666748262	NW_006238985.1	364183	371919	+	mRNA	ATP-dependent DNA helicase Q-like SIM%2C transcript variant X5
LOC102596945	0.620093092196092	-0.689443276858983	0.0778924768800098	0.882416740237912	0.391052012299407	NW_006238947.1	2840632	2841393	-	mRNA	uncharacterized LOC102596945
LOC102606330	0.620114498736716	-0.689393473728878	0.111835535846711	NA	0.43358168519616	NW_006239089.1	722458	728308	+	pseudogene
LOC102604957	0.62013881390107	-0.6893369056606	0.0561611253772768	0.821088483749814	0.360950333831576	NW_006239025.1	806119	811485	-	mRNA	ubiquitin-conjugating enzyme E2 36-like
LOC102606377	0.62031903718025	-0.688917693943364	0.0668922354998972	0.853077507550707	0.375965221754564	NW_006238958.1	752707	754829	-	mRNA	thioredoxin H-type 1
LOC102591666	0.620372440334247	-0.688793497933504	0.0832111116016656	0.895853839161724	0.397606232026014	NW_006239647.1	65609	68812	+	mRNA	RNA polymerase II transcriptional coactivator KIWI-like
LOC102593250	0.62043711241076	-0.688643108884762	0.120674674308514	0.936509877953004	0.443728219996708	NW_006239029.1	1323416	1325075	-	mRNA	uncharacterized LOC102593250
LOC102584719	0.620483703323629	-0.688534775656523	0.0589762447710439	0.83096469428902	0.364618499947616	NW_006239000.1	1273309	1281153	-	mRNA	protein DEK%2C transcript variant X1
LOC102583799	0.6204953417949	-0.688507715143532	0.059721542119397	0.835021497319449	0.365674371258103	NW_006238947.1	901796	908401	+	mRNA	short-chain dehydrogenase TIC 32%2C chloroplastic
LOC102579906	0.62050818053712	-0.688477864479292	0.100681441718208	0.918947035419868	0.419404899446115	NW_006238946.1	209472	211731	-	mRNA	AP-3 complex subunit sigma-like%2C transcript variant X2
LOC102578403	0.620837848565296	-0.687711582669997	0.123210087860295	0.936509877953004	0.446149204432029	NW_006238986.1	1611430	1613166	+	mRNA	uncharacterized LOC102578403%2C transcript variant X1
LOC102596215	0.620870682357985	-0.687635285940585	0.110820672315042	NA	0.431250359810273	NW_006239018.1	1512355	1513792	+	mRNA	HVA22-like protein e%2C transcript variant X2
LOC102592986	0.620928865017353	-0.687500095306356	0.118486197214964	0.936034875010782	0.440377959745529	NW_006239373.1	406477	409641	+	mRNA	ycf20-like protein%2C transcript variant X1
LOC102581562	0.620960263743257	-0.687427143888853	0.128966812550156	0.944934328075454	0.452794242859561	NW_006239159.1	841975	843569	-	mRNA	G-type lectin S-receptor-like serine/threonine-protein kinase SD1-1%2C transcript variant X1
LOC102596421	0.621048334886294	-0.687222540149945	0.096176951650846	NA	0.413074443307776	NW_006239648.1	23753	38755	+	misc_RNA	TMV resistance protein N-like%2C transcript variant X3
LOC102602141	0.621124054106011	-0.687046655153806	0.0339542475678074	0.720665684596993	0.323984684287871	NW_006239000.1	1670821	1674707	-	mRNA	uncharacterized LOC102602141%2C transcript variant X2
LOC107061775	0.621171472964365	-0.686936518796821	0.0779333818699178	NA	0.389683779117698	NW_006239091.1	671561	674007	-	ncRNA	uncharacterized LOC107061775%2C transcript variant X1
LOC102602059	0.621391804897184	-0.686424880000113	0.13143313981751	0.950854199061924	0.455045743583486	NW_006239028.1	1562871	1565870	-	mRNA	probable WRKY transcription factor 71
LOC102601795	0.62147982017356	-0.686220548031469	0.110226253051716	NA	0.429645892942186	NW_006238983.1	1839001	1839730	-	mRNA	dirigent protein 22-like
LOC102599235	0.621499509987262	-0.686174841082209	0.0506537594323849	0.801643769174274	0.351092065187866	NW_006239309.1	93722	97228	+	mRNA	activator of 90 kDa heat shock protein ATPase homolog
LOC102598335	0.621643793832539	-0.685839951953408	0.0739870110331737	0.874301230412762	0.383859840901248	NW_006239265.1	58407	62847	+	mRNA	uncharacterized LOC102598335
LOC102594230	0.621719737189057	-0.685663715315869	0.114113514207553	0.936034875010782	0.433972349654897	NW_006239050.1	116414	118405	+	mRNA	uncharacterized LOC102594230%2C transcript variant X8
LOC102578553	0.621749072631072	-0.685595644293272	0.034538765316904	0.728409735639855	0.324354235781175	NW_006239072.1	585653	590495	+	mRNA	protein CWC15 homolog
LOC102579460	0.621983919901058	-0.685050811925175	0.0849535857026598	0.904505824245966	0.397674893024561	NW_006239155.1	604152	606913	+	mRNA	uncharacterized LOC102579460%2C transcript variant X1
LOC102592189	0.622154981716871	-0.684654087677434	0.124558395919443	0.93985898959888	0.445762020813897	NW_006238959.1	1757225	1759454	+	pseudogene
LOC107061916	0.622197436877445	-0.684555643139169	0.0958880612813184	NA	0.411113964690765	NW_006239104.1	64032	64934	-	mRNA	zinc finger BED domain-containing protein RICESLEEPER 2-like
LOC102593022	0.622230533252198	-0.684478904305126	0.0766611160557922	0.880447770754418	0.386624641874509	NW_006239035.1	1011044	1016384	+	mRNA	mitochondrial pyruvate carrier 1-like%2C transcript variant X1
LOC102587436	0.622250672150633	-0.684432211291559	0.0556217814878566	NA	0.357594963999219	NW_006238946.1	409026	409673	+	mRNA	uncharacterized LOC102587436
LOC102595052	0.622260905793429	-0.684408484673063	0.0542425877602301	0.81442995715474	0.355556405222314	NW_006238943.1	2909840	2913141	-	mRNA	40S ribosomal protein S13
LOC102588635	0.622338132702698	-0.68422944728717	0.103508456461997	0.924244968638528	0.420268354946486	NW_006238947.1	2436048	2441262	-	mRNA	ankyrin repeat domain-containing protein EMB506%2C chloroplastic
LOC107061028	0.622451104139313	-0.683967582343305	0.114690530482428	0.936034875010782	0.43358887869086	NW_006239037.1	1651023	1654719	+	mRNA	sm-like protein LSM4
LOC102584051	0.622529637712253	-0.683785571501586	0.0685249493523684	0.853077507550707	0.375388907681366	NW_006238986.1	1880778	1882140	-	mRNA	acetylajmalan esterase-like
LOC102578689	0.622641836414002	-0.683525577573988	0.0672535885993923	0.853077507550707	0.373516226273322	NW_006238934.1	825552	828371	-	mRNA	uncharacterized LOC102578689
LOC102589455	0.622655833867499	-0.683493145076558	0.0863973296772039	0.908343401607704	0.398604311608817	NW_006239053.1	166219	167678	-	mRNA	NADH dehydrogenase [ubiquinone] 1 alpha subcomplex subunit 2-like
LOC102597658	0.622750346557573	-0.683274175568175	0.088304023992334	0.911884375660021	0.400885418954332	NW_006239103.1	5289	9015	-	mRNA	uncharacterized LOC102597658%2C transcript variant X1
LOC102587129	0.622772112918785	-0.683223751392934	0.0808942716804822	0.887488836188512	0.391415438208654	NW_006239346.1	376661	378824	-	mRNA	uncharacterized LOC102587129
LOC102593156	0.622778088091446	-0.68320990955507	0.0898411373926601	NA	0.40277991171242	NW_006239081.1	255616	257021	-	mRNA	transcription repressor OFP8
LOC102598363	0.623010520209353	-0.682671569959566	0.112150914588267	0.935923585195552	0.429731791828781	NW_006239462.1	199368	201095	-	mRNA	receptor-like protein 12
LOC102594846	0.623085057037919	-0.6824989765967	0.0499240715349269	0.795441116357544	0.348104719836203	NW_006238978.1	1013849	1022980	-	mRNA	nuclear poly(A) polymerase 1
LOC102590363	0.623109776475949	-0.682441742190482	0.0715401412248785	0.863410417922425	0.378706476312927	NW_006238946.1	2971455	2976056	-	mRNA	NADH dehydrogenase [ubiquinone] 1 alpha subcomplex subunit 13-B
LOC102597544	0.623213335193454	-0.682201991122511	0.104497076711914	NA	0.42022207737423	NW_006239799.1	33289	36583	-	pseudogene
LOC102583556	0.623229706918575	-0.682164092228065	0.0808032581378016	0.887488836188512	0.390691175926509	NW_006239126.1	995865	1000233	-	mRNA	vacuolar-processing enzyme beta-isozyme
LOC107058063	0.623487338934847	-0.681567831129722	0.134108329159211	0.953808354520901	0.454956067114105	NW_006239353.1	320196	320701	-	mRNA	E3 ubiquitin-protein ligase MBR2-like
LOC102586923	0.623576966528232	-0.681360455641291	0.13366771730109	0.953808354520901	0.454302630683007	NW_006239491.1	43417	47104	-	mRNA	protein kinase APK1A%2C chloroplastic
LOC102594716	0.623755625672888	-0.680947172663874	0.129514562427507	0.946972474279896	0.449167984076582	NW_006238946.1	2380746	2385118	+	mRNA	glutamate receptor 3.6-like%2C transcript variant X2
LOC102590553	0.623758881767497	-0.680939641606693	0.121264994931204	0.936509877953004	0.439461700417102	NW_006239120.1	67531	68280	-	mRNA	thymocyte nuclear protein 1
LOC102584954	0.623822272818958	-0.680793031576038	0.132040426930751	0.952205723282136	0.452022530800575	NW_006239052.1	286791	290786	+	mRNA	guanine nucleotide-binding protein subunit gamma 2-like%2C transcript variant X2
LOC102598336	0.623849531070834	-0.680729993612548	0.0891412433342646	0.912780719455554	0.40044232835212	NW_006238952.1	2362351	2363824	+	mRNA	uncharacterized LOC102598336
LOC102600214	0.623884004091467	-0.68065027457876	0.119101386195349	0.936509877953004	0.436718383820647	NW_006238957.1	969158	982888	-	mRNA	3-dehydrosphinganine reductase TSC10A-like%2C transcript variant X2
LOC102596686	0.623885393826023	-0.680647060902971	0.120405962680465	0.936509877953004	0.438258569184127	NW_006239181.1	454742	459624	-	mRNA	7-deoxyloganetic acid glucosyltransferase-like
LOC102589994	0.623924227804521	-0.680557262608032	0.0747854517844052	0.878109887698997	0.381954029785791	NW_006239828.1	41049	50220	+	mRNA	trihelix transcription factor GT-3b-like
LOC102605350	0.624002156768956	-0.680377079334294	0.0896585841430425	NA	0.400881749069896	NW_006238947.1	706720	709721	+	mRNA	probable protein phosphatase 2C 23%2C transcript variant X1
LOC102580866	0.624081160772943	-0.680194433378993	0.0983269108486433	0.913806665495921	0.411486050467194	NW_006239051.1	849138	853723	+	mRNA	succinate dehydrogenase assembly factor 4%2C mitochondrial%2C transcript variant X1
LOC102598219	0.624086504257539	-0.68018208084184	0.118510699188347	0.936034875010782	0.435719396149863	NW_006239220.1	590184	605675	+	misc_RNA	uncharacterized LOC102598219
LOC102587214	0.624200625548791	-0.679918291818501	0.0976721597336656	0.912780719455554	0.410517877831999	NW_006239241.1	517454	520146	+	mRNA	uncharacterized LOC102587214
LOC102594338	0.62448118867913	-0.679269980873317	0.0741490749198128	NA	0.380395849217958	NW_006239040.1	382818	384210	-	mRNA	xyloglucan endotransglucosylase/hydrolase 2-like
LOC102582576	0.624540107786064	-0.679133870618527	0.0831242855966699	0.895853839161724	0.391919770637158	NW_006239232.1	291282	295968	-	mRNA	protein DEHYDRATION-INDUCED 19 homolog 4-like
LOC102582814	0.624594643157723	-0.679007898764433	0.0613020321989754	0.838549887620674	0.362851507752964	NW_006239278.1	587877	594731	-	mRNA	vesicle-associated membrane protein 727%2C transcript variant X2
LOC102601798	0.624780867804935	-0.678577819297281	0.0929130355711429	0.912780719455554	0.403860648041436	NW_006238985.1	1190114	1196319	+	mRNA	zinc finger matrin-type protein 2
LOC102583437	0.624873525091903	-0.678363878211783	0.111531617488196	0.935923585195552	0.426282948706998	NW_006239145.1	2050	6347	-	mRNA	tRNA-splicing endonuclease subunit Sen54-like
LOC102588762	0.625052828490448	-0.677949965624168	0.0684619221602932	0.853077507550707	0.372100425676266	NW_006239363.1	363407	366151	+	mRNA	protein translation factor SUI1 homolog 2-like
LOC102579059	0.625075292095258	-0.677898117928354	0.122310818155975	0.936509877953004	0.438727391553464	NW_006239327.1	421006	422468	-	mRNA	uncharacterized LOC102579059
LOC102598543	0.62511272173025	-0.677811731643723	0.0919462669755136	0.912780719455554	0.40220980612798	NW_006239148.1	511386	521231	+	mRNA	uncharacterized LOC102598543%2C transcript variant X2
LOC102602453	0.625122470589048	-0.677789232468643	0.136165960726822	0.954505773554634	0.454824437716014	NW_006239327.1	284096	287046	-	mRNA	protein PHLOEM PROTEIN 2-LIKE A1-like%2C transcript variant X5
LOC102593647	0.625205185492638	-0.677598350693277	0.0958426015304584	NA	0.406880020727757	NW_006239381.1	415460	417465	-	mRNA	protein SHORT-ROOT
LOC102582893	0.625321514065669	-0.677329941140776	0.131301200428822	0.950854199061924	0.448862947369759	NW_006239113.1	1119788	1120704	-	mRNA	HMG-Y-related protein A-like
LOC102591360	0.625352887378838	-0.677257560794167	0.0409931422268464	0.750220050687096	0.331404272733411	NW_006239062.1	710052	714640	+	mRNA	transmembrane emp24 domain-containing protein p24delta3-like
LOC102587456	0.625374444671024	-0.677207828773867	0.0686743416244819	0.853077507550707	0.371978529493385	NW_006238964.1	1279467	1280826	-	mRNA	protein YLS9
LOC102594631	0.625430520311429	-0.677078471998596	0.135111761082751	0.954505773554634	0.453124327282319	NW_006239342.1	200114	201300	-	mRNA	probable CCR4-associated factor 1 homolog 11
LOC102593149	0.625502063088851	-0.676913452057985	0.0795145330765634	0.886118994793015	0.386033450790564	NW_006239071.1	1161904	1168893	-	mRNA	zinc finger protein 830
LOC107061894	0.625598986900465	-0.676689918551013	0.115337834763527	0.936034875010782	0.429740575712041	NW_006239103.1	115850	116716	+	mRNA	uncharacterized LOC107061894
LOC102599901	0.625601149493559	-0.676684931399493	0.116207177917651	0.936034875010782	0.430764110112803	NW_006238995.1	1686375	1688824	-	mRNA	uncharacterized LOC102599901
LOC102599299	0.625728888214008	-0.676390383976177	0.137155316778508	0.957114790350134	0.4550318498461	NW_006239140.1	52704	53848	+	mRNA	acid phosphatase 1-like%2C transcript variant X1
LOC102595731	0.625827018325902	-0.676164150652772	0.136947033675192	0.956596518941516	0.454638505923496	NW_006238968.1	2309366	2315636	+	mRNA	AAA-ATPase At3g50940-like%2C transcript variant X1
LOC102588277	0.626095118916472	-0.675546240981108	0.11706251365259	0.936034875010782	0.43104658726744	NW_006239169.1	306211	308249	+	mRNA	uncharacterized LOC102588277
LOC102599502	0.626141256164718	-0.675439932011652	0.112215810349258	0.935923585195552	0.42525646187796	NW_006239065.1	469743	470343	-	ncRNA	uncharacterized LOC102599502
LOC102591530	0.62614198451395	-0.675438253819705	0.131372332629645	0.950854199061924	0.447691898852068	NW_006238986.1	286519	294020	+	mRNA	syntaxin-52-like
LOC102586850	0.626213045171969	-0.675274532100852	0.109214219208754	0.930750808298892	0.421589418170113	NW_006239128.1	339091	340685	+	mRNA	30S ribosomal protein S31%2C chloroplastic
LOC102588626	0.626238980491765	-0.675214782495291	0.100104636163225	0.91805315269737	0.410628025323411	NW_006238938.1	1448624	1450871	-	mRNA	uncharacterized LOC102588626%2C transcript variant X3
LOC102601646	0.626264439249215	-0.67515613319734	0.106593655689622	0.926982102884778	0.418391481937927	NW_006238934.1	2745982	2747854	+	ncRNA	uncharacterized LOC102601646
LOC102578313	0.626412990203272	-0.674813964142955	0.10734061695026	NA	0.419070846758164	NW_006239610.1	2437	3889	+	mRNA	transcription factor MYB48-like
ACO1	0.626482076371867	-0.674654860199478	0.116584169438796	0.936034875010782	0.429915345472237	NW_006239186.1	595920	597664	+	mRNA	1-aminocyclopropane-1-carboxylate oxidase
LOC102599271	0.62648831003478	-0.674640505072384	0.0817214651034177	0.890161008097317	0.387549830296443	NW_006239028.1	1466846	1468217	-	mRNA	peroxisomal and mitochondrial division factor 2-like
LOC102601655	0.626519720638832	-0.674568173656149	0.133409925120083	0.953808354520901	0.449475437396755	NW_006239226.1	783506	784954	+	mRNA	SKP1-like protein 1B
LOC102583875	0.626586678439517	-0.67441399730343	0.0774589066240657	0.880447770754418	0.381969149000363	NW_006239084.1	652006	658685	-	mRNA	prefoldin subunit 1%2C transcript variant X1
LOC102586208	0.626813539939923	-0.673891750760979	0.068796908418332	0.853077507550707	0.370320824889028	NW_006239237.1	474607	479717	+	mRNA	ubiquitin-conjugating enzyme E2 36-like
LOC102579204	0.627094361573289	-0.673245547026053	0.13219745274077	0.952920894570341	0.447192834521285	NW_006239594.1	181196	182771	+	mRNA	probable glutathione S-transferase
LOC102596073	0.627187646652462	-0.673030951073186	0.119722644305271	NA	0.432556182882882	NW_006238968.1	2293710	2307752	+	mRNA	protein HYPER-SENSITIVITY-RELATED 4-like
LOC102577734	0.627431050046994	-0.67247116844671	0.0671793955021638	0.853077507550707	0.367375836432755	NW_006239073.1	617727	619603	+	mRNA	ribosomal protein L17-like protein
LOC102601654	0.627443110411815	-0.672443437493172	0.0577342051430601	0.823324755767396	0.354344550631132	NW_006238940.1	1805572	1820693	+	mRNA	lysine-specific demethylase JMJ25-like
LOC102577640	0.627760474863896	-0.671713898259379	0.0744698865136836	0.877245429725407	0.376581272442327	NW_006238970.1	1571844	1574503	-	mRNA	elongation factor 1-alpha-like protein
LOC102585513	0.628163180745298	-0.670788711771567	0.0743587490976813	0.876735778019348	0.375918429771586	NW_006239104.1	976935	980543	+	mRNA	acyl carrier protein 1%2C mitochondrial
LOC102583757	0.628284508028143	-0.670510087724751	0.0619917502371842	0.843502146769501	0.3592618657202	NW_006239081.1	946186	949562	-	mRNA	uncharacterized LOC102583757
LOC102604244	0.628526515538594	-0.669954486233432	0.0834312861695507	0.895949052059281	0.387007537183595	NW_006238948.1	1196044	1209926	+	mRNA	ER membrane protein complex subunit 6%2C transcript variant X1
LOC102595875	0.628721843095844	-0.669506208693794	0.0688943695718467	0.853077507550707	0.36804015849103	NW_006239023.1	945505	948329	-	mRNA	uncharacterized LOC102595875
LOC107063086	0.628985322848721	-0.668901742171375	0.0953444916506784	0.912780719455554	0.401055065262892	NW_006238941.1	165490	169154	-	ncRNA	uncharacterized LOC107063086%2C transcript variant X1
LOC102606032	0.629174623461067	-0.668467611268493	0.100395696240446	NA	0.406873224935909	NW_006239265.1	439002	439629	+	mRNA	uncharacterized LOC102606032
LOC102584877	0.629334822674881	-0.668100321832118	0.0755062495105454	0.88027350024821	0.375891193015404	NW_006239207.1	511846	516074	+	mRNA	protein yippee-like At5g53940
LOC107060628	0.629338154570309	-0.668092683773468	0.13270452471743	0.953654549136469	0.444351826487477	NW_006239016.1	1827436	1830290	+	ncRNA	uncharacterized LOC107060628
LOC102602861	0.629478386009175	-0.667771252975979	0.0565638394832271	0.821572310518724	0.35022978217425	NW_006239124.1	334547	336622	+	mRNA	GTP-binding protein SAR2-like
LOC102580154	0.629557617922313	-0.667589673596265	0.0896096418050904	0.912780719455554	0.393287320818967	NW_006238977.1	1957859	1960558	-	mRNA	40S ribosomal protein S26-3-like
LOC102605501	0.62959812541443	-0.667496849561867	0.0968473101512177	0.912780719455554	0.402025683339303	NW_006238988.1	524475	525246	+	mRNA	21 kDa protein-like
LOC102586304	0.62975404332829	-0.667139615091885	0.0660079501487266	0.853077507550707	0.36289742117433	NW_006239107.1	791450	793308	+	mRNA	60S ribosomal protein L34
LOC102590491	0.630013797949825	-0.666544669424328	0.112132288012633	0.935923585195552	0.419558366039914	NW_006238978.1	1977596	1981367	-	mRNA	transmembrane emp24 domain-containing protein p24delta9-like
LOC102605299	0.630056748552069	-0.666446318389847	0.0662019932006782	0.853077507550707	0.362780020872698	NW_006239849.1	10304	11641	-	mRNA	ethylene-responsive transcription factor 4-like
LOC102579972	0.630117680146231	-0.666306804832363	0.140622339197924	0.963259609959644	0.452200204094746	NW_006239057.1	766254	767828	-	pseudogene
LOC102587055	0.630183604883448	-0.666155873792823	0.0601041933413593	0.836835307291233	0.35433285851148	NW_006239738.1	60478	71960	+	mRNA	vesicle-associated protein 1-2-like
LOC102599124	0.630242451039862	-0.666021162109107	0.117675591532625	0.936034875010782	0.425680109006943	NW_006238972.1	499432	507112	+	mRNA	uncharacterized LOC102599124
LOC102594521	0.630283552075593	-0.66592708033642	0.0695674028645306	NA	0.366959179029647	NW_006238968.1	43422	44954	-	mRNA	uncharacterized LOC102594521
LOC102601966	0.630656512092312	-0.665073641544915	0.0691436470037896	0.854362347936548	0.365931751229523	NW_006239121.1	431121	432947	-	mRNA	sporulation-specific protein 12-like
LOC102598836	0.63075302929246	-0.664852864895117	0.0532278110187	0.812479729794595	0.343936600068366	NW_006239838.1	46195	48980	+	mRNA	actin-depolymerizing factor 2-like
LOC102590251	0.630838319791499	-0.664657796689752	0.0460883516176145	0.776596389439294	0.333231413485048	NW_006239226.1	445348	446797	-	mRNA	glycine-rich protein 2-like
LOC102586892	0.631048071153833	-0.664178185759294	0.0905667580949347	NA	0.392443901978339	NW_006239328.1	50991	67549	+	pseudogene
LOC102601716	0.63126294406824	-0.663687029321154	0.115619041207135	0.936034875010782	0.421808777554577	NW_006239638.1	148161	151346	-	mRNA	secoisolariciresinol dehydrogenase-like
LOC102598953	0.63131693739544	-0.663563637674282	0.107617689962152	0.927753499013791	0.41240906197144	NW_006239030.1	744876	751403	-	mRNA	uncharacterized LOC102598953
LOC102581050	0.631328126769812	-0.663538067772851	0.112037693814377	0.935923585195552	0.417555747540733	NW_006238993.1	1271635	1273108	+	mRNA	60S ribosomal protein L37a
LOC102581614	0.631368025084274	-0.663446896036327	0.0705149373483474	0.855896487151532	0.366831289180709	NW_006239417.1	225203	226851	-	mRNA	heavy metal-associated isoprenylated plant protein 26
LOC102588814	0.631706928205931	-0.662672699915318	0.0888815544971069	0.912780719455554	0.389503372417912	NW_006239083.1	1159766	1163401	-	mRNA	uncharacterized protein At2g34160-like
LOC102591212	0.631779151913792	-0.662507764524389	0.0528371302814319	0.812479729794595	0.342160298993448	NW_006239449.1	259768	263678	+	mRNA	uncharacterized LOC102591212
LOC102594169	0.631934949571573	-0.66215203768849	0.0759635819672211	0.880447770754418	0.373127009038005	NW_006238952.1	37457	44141	+	mRNA	uncharacterized LOC102594169
LOC102594899	0.631966183891219	-0.662080732114226	0.0791470839151395	NA	0.377112916919562	NW_006239064.1	1181013	1184269	-	mRNA	UDP-glycosyltransferase 82A1
LOC102588602	0.631980153480222	-0.662048841746442	0.145660556994146	0.969748303987097	0.455006553336544	NW_006239109.1	1145782	1150767	+	mRNA	lysine histidine transporter-like 8
LOC102603715	0.632046386653547	-0.661897651454541	0.0856933903158656	0.906197462121648	0.385145274468096	NW_006239017.1	1251238	1253688	-	mRNA	protein transport protein Sec61 subunit gamma-1-like
LOC102605307	0.632088703850707	-0.661801062393819	0.0454963577337332	0.775042425750115	0.330894546053695	NW_006239053.1	1409909	1413764	-	misc_RNA	trans-cinnamate 4-monooxygenase-like
LOC102589723	0.632156465354855	-0.661646410134157	0.0890220965433217	0.912780719455554	0.389071289558151	NW_006239255.1	101923	102785	+	pseudogene
LOC102591675	0.632271755873304	-0.661383320372484	0.115552522006356	0.936034875010782	0.420267844818011	NW_006239038.1	63621	66427	-	mRNA	uncharacterized LOC102591675
LOC102584498	0.632288718827153	-0.661344615431298	0.0674082708787886	0.853077507550707	0.361599521058486	NW_006239531.1	219289	220087	+	mRNA	transmembrane protein 230-like
LOC102596770	0.63246582830894	-0.660940560789523	0.121031543642189	0.936509877953004	0.426287208707883	NW_006239038.1	900890	902880	-	mRNA	uncharacterized LOC102596770
LOC102597735	0.632590903625494	-0.660655284192888	0.107871731881846	0.927753499013791	0.410897918832773	NW_006239018.1	1621721	1627561	+	mRNA	protein DEK-like%2C transcript variant X2
LOC102581451	0.63266628554449	-0.6604833774505	0.0970297696257411	0.912780719455554	0.398018929569913	NW_006239127.1	615058	619566	+	mRNA	protein SRG1-like
LOC102589381	0.632768894557973	-0.660249412854676	0.117539067674344	NA	0.421834203095979	NW_006238934.1	1227268	1232835	-	ncRNA	uncharacterized LOC102589381%2C transcript variant X2
LOC102592896	0.632883922067246	-0.659987177247137	0.102830099174485	NA	0.404581044794478	NW_006239533.1	76465	77064	+	mRNA	uncharacterized LOC102592896
LOC102602609	0.633165067536732	-0.659346432402991	0.146982316319432	0.970707992019792	0.454635980567798	NW_006239032.1	1547581	1549263	+	mRNA	dof zinc finger protein DOF2.4-like
LOC107060436	0.633207099595422	-0.659250663648391	0.122707444845742	0.936509877953004	0.427111778336624	NW_006239007.1	74533	76206	+	mRNA	pentatricopeptide repeat-containing protein At5g41170%2C mitochondrial-like
LOC102603706	0.633306038238757	-0.659025260079935	0.0826454655850567	0.895222352849787	0.379723788403322	NW_006239457.1	269115	273352	-	mRNA	uncharacterized protein At4g28440
LOC102597810	0.633408331246937	-0.658792251566738	0.111071133501294	0.935923585195552	0.413451390851722	NW_006238962.1	1869657	1872534	-	mRNA	protein BRASSINAZOLE-RESISTANT 1-like
LOC102590811	0.633445813692697	-0.658706881457084	0.0782125368954641	0.882416740237912	0.374020280854904	NW_006239205.1	236830	238642	+	mRNA	cytochrome P450 83B1-like
LOC102585283	0.633455801817082	-0.658684133333092	0.115851170756037	0.936034875010782	0.418896035145482	NW_006239083.1	1058518	1062150	-	mRNA	uncharacterized LOC102585283
LOC102604708	0.633486931456153	-0.658613237349016	0.118217393141517	0.936034875010782	0.421566502442424	NW_006239446.1	52577	56309	+	mRNA	cold-inducible RNA-binding protein
LOC102579925	0.633489967318735	-0.65860632353094	0.146409767003798	0.970415309857654	0.45348244265175	NW_006238968.1	1546785	1557571	-	mRNA	probable caffeoyl-CoA O-methyltransferase At4g26220
LOC102580900	0.633569569238847	-0.658425051393004	0.123738582651298	NA	0.427751714058993	NW_006238936.1	1953443	1954493	+	mRNA	putative ripening-related protein 1%2C transcript variant X1
LOC102598826	0.633621091367856	-0.658307735629295	0.0857176641360893	0.906197462121648	0.383086063203404	NW_006239637.1	98006	102276	+	mRNA	tetratricopeptide repeat protein 33%2C transcript variant X1
LOC102577703	0.633644641373297	-0.658254115500241	0.0990516964026349	0.916562073847079	0.399070443197181	NW_006239107.1	1180533	1181725	-	mRNA	uncharacterized LOC102577703
LOC102596532	0.633808480807787	-0.657881130753395	0.0656147904376379	0.853077507550707	0.357340915754479	NW_006239519.1	237818	245710	+	mRNA	uncharacterized LOC102596532
LOC102590705	0.633859019159168	-0.657766098335271	0.115993909096208	0.936034875010782	0.418476032652845	NW_006239221.1	582935	584861	-	mRNA	uncharacterized LOC102590705
LOC102605694	0.633957248469526	-0.657542540801224	0.122287653074861	0.936509877953004	0.425527127767802	NW_006239254.1	505812	507246	+	mRNA	transcription repressor OFP12-like
LOC102605417	0.633990124891832	-0.657467725943085	0.134384576617833	0.953808354520901	0.439180409272752	NW_006239028.1	1675910	1676900	+	mRNA	uncharacterized LOC102605417
LOC102603285	0.634053770881863	-0.657322901691222	0.088131618465458	0.911884375660021	0.385450476411261	NW_006239028.1	662243	667970	-	mRNA	plant cysteine oxidase 4-like%2C transcript variant X1
LOC102600252	0.634069194784344	-0.657287807322262	0.0613024872164222	0.838549887620674	0.351245237325061	NW_006239026.1	1396241	1404274	-	mRNA	40S ribosomal protein S27-2%2C transcript variant X2
LOC102582586	0.634168559439329	-0.657061741042809	0.0787781036844419	0.883461904910636	0.373793482054347	NW_006239277.1	378462	381509	-	mRNA	UDP-glycosyltransferase 79B8-like%2C transcript variant X1
LOC102603385	0.63435120410002	-0.656646295331014	0.134088011478426	0.953808354520901	0.438297709205343	NW_006239686.1	99596	109139	-	pseudogene
LOC102603591	0.634367004698701	-0.656610360723623	0.0838197137865228	0.897435844859511	0.379776108734447	NW_006238976.1	601774	607104	+	mRNA	immediate early response 3-interacting protein 1-like
LOC102588141	0.634499648819596	-0.656308729318014	0.0790101502213043	0.884087081722217	0.373654559101233	NW_006239665.1	25046	30591	-	mRNA	uncharacterized LOC102588141%2C transcript variant X1
LOC102594987	0.634542905715833	-0.656210377202892	0.0800473401726663	0.886963880891855	0.374889214721145	NW_006239017.1	224287	228116	-	mRNA	succinate dehydrogenase subunit 7A%2C mitochondrial-like%2C transcript variant X1
LOC102598837	0.634550170234375	-0.656193860707651	0.149146350222121	0.97611723810478	0.454883619395791	NW_006240129.1	13658	14670	-	ncRNA	uncharacterized LOC102598837
LOC102578700	0.634577272737953	-0.656132242549868	0.077402278489802	0.880447770754418	0.371543873862251	NW_006238940.1	2945218	2976432	+	mRNA	dehydrogenase/reductase SDR family member 7
LOC102583994	0.634589007984019	-0.656105563017705	0.0781553325222943	0.882416740237912	0.372471705863458	NW_006239165.1	373910	376225	+	mRNA	uncharacterized LOC102583994
LOC102603172	0.634626240084223	-0.656020920847792	0.114736461832052	NA	0.415925260528469	NW_006239030.1	938109	939457	+	mRNA	uncharacterized LOC102603172
LOC102592078	0.634680588156737	-0.655897376732215	0.149408912677149	0.976940929220056	0.454971673357897	NW_006239326.1	463902	465874	+	mRNA	homologous-pairing protein 2 homolog
LOC102605586	0.634834542729406	-0.655547464400809	0.0724878975122158	0.868532444497697	0.364995697153478	NW_006238958.1	2332106	2335492	-	mRNA	uncharacterized LOC102605586%2C transcript variant X2
LOC102597177	0.634896587365749	-0.655406471576242	0.0656870042428979	0.853077507550707	0.35609203414121	NW_006238978.1	2114549	2120265	+	mRNA	uncharacterized LOC102597177
LOC102606254	0.63497938323455	-0.655218344243715	0.0718038388151037	0.865165346835094	0.363937437442596	NW_006238948.1	2675537	2679682	-	mRNA	peroxiredoxin-2B-like
LOC102589553	0.635089431963122	-0.654968331404309	0.143505282010573	0.968274827318721	0.447730925753008	NW_006239027.1	1704941	1706652	-	mRNA	uncharacterized LOC102589553%2C transcript variant X2
LOC102596882	0.635136890972922	-0.654860525611152	0.122328849102158	0.936509877953004	0.423838194031431	NW_006239575.1	170406	171396	-	mRNA	glycine-rich protein 2-like
LOC102589383	0.635249357160778	-0.65460508454014	0.0833472523927923	NA	0.378037811664201	NW_006238934.1	2229945	2233886	+	mRNA	alpha carbonic anhydrase 7-like
LOC102590519	0.635329694438349	-0.654422644585761	0.148711899763256	0.975093033837816	0.453171067856845	NW_006239023.1	1605895	1607950	+	pseudogene
LOC102588161	0.635386833277245	-0.654292900590502	0.0887534570360124	0.912520718377128	0.384423608217885	NW_006239084.1	978062	979410	-	mRNA	uncharacterized LOC102588161
LOC102590760	0.635392775280125	-0.654279408875607	0.119300898413269	0.936509877953004	0.420025192189339	NW_006239017.1	71681	78859	+	mRNA	solute carrier family 35 member F1-like
LOC102589493	0.635517519794546	-0.653996197238074	0.146495224196044	0.970415309857654	0.450403485363618	NW_006239247.1	581829	582490	+	mRNA	cyclin-dependent protein kinase inhibitor SMR3-like
LOC102595765	0.635570857810954	-0.653875119123973	0.127314138004299	0.941716603918206	0.428832612382992	NW_006239967.1	10219	10816	-	mRNA	periaxin-like
LOC102599379	0.635615495176218	-0.653773799430948	0.0621287832241319	0.844326063106169	0.35047838082977	NW_006239027.1	340985	343544	+	mRNA	chalcone--flavonone isomerase B-like%2C transcript variant X1
LOC102604370	0.635627191145489	-0.653747252624352	0.145691138316999	NA	0.449335228957842	NW_006239395.1	198983	200644	-	mRNA	probable S-adenosylmethionine-dependent methyltransferase At5g38780
LOC102593661	0.63564294316206	-0.653711500417831	0.107489639953547	0.927753499013791	0.406138009226189	NW_006239000.1	1476366	1480186	-	mRNA	probable cytokinin riboside 5'-monophosphate phosphoribohydrolase LOGL10
LOC102581660	0.635812416631321	-0.653326904083827	0.138709112350609	0.958740155067933	0.441253645123604	NW_006239107.1	586029	587488	-	mRNA	dCTP pyrophosphatase 1-like
LOC102591845	0.635821736739345	-0.653305756376224	0.0697162438852738	0.85444526699287	0.360196170445697	NW_006238944.1	3136010	3137415	-	mRNA	probable UDP-arabinopyranose mutase 5
LOC102586121	0.635831793852701	-0.653282936721004	0.122442235148095	0.936509877953004	0.422945435331511	NW_006238973.1	1543906	1548332	-	mRNA	26S proteasome non-ATPase regulatory subunit 9%2C transcript variant X1
LOC107057981	0.635944414017428	-0.653027425487856	0.147871159871386	0.973366576851507	0.451268770726065	NW_006239338.1	31526	32054	-	ncRNA	uncharacterized LOC107057981
LOC102600090	0.636016516816576	-0.652863863308617	0.0778159921682328	0.882416740237912	0.370208909941381	NW_006238946.1	1569386	1570522	-	mRNA	heavy metal-associated isoprenylated plant protein 26
LOC102593468	0.636060651693247	-0.652763754338336	0.129788340570141	0.946972474279896	0.43088506163201	NW_006239591.1	152192	152998	+	mRNA	calmodulin
LOC102582343	0.636137786318075	-0.65258881033977	0.0976909694700328	0.912780719455554	0.394039116688898	NW_006238945.1	1935355	1949764	+	mRNA	protein TONNEAU 1a-like
LOC102602991	0.636138289939101	-0.65258766817956	0.127155127613581	0.941716603918206	0.427809365679489	NW_006239232.1	68429	69226	-	mRNA	uncharacterized protein At5g01610-like
LOC102584927	0.636274934043641	-0.652277806934755	0.0994157612135652	0.917521582689949	0.395873474901717	NW_006239015.1	233316	234715	-	mRNA	uncharacterized LOC102584927%2C transcript variant X1
LOC102601976	0.636339324923402	-0.652131813909243	0.0913274025391451	0.912780719455554	0.386234057592628	NW_006239172.1	51293	52768	+	mRNA	universal stress protein A-like protein
LOC102586960	0.636462626638984	-0.651852293951024	0.0882620822585437	NA	0.382399398137766	NW_006239071.1	255190	259572	-	mRNA	uncharacterized LOC102586960
ycf3	0.636520690948769	-0.651720683283892	0.0933213502765244	0.912780719455554	0.388360818896337	NC_008096.2	43478	45461	-	protein_coding
LOC102594924	0.636723435345965	-0.651261229620869	0.0869329706430825	0.908741394683772	0.380453365429252	NW_006238929.1	657845	662657	-	mRNA	nucleolin-like
LOC102596082	0.636831723835239	-0.651015889219691	0.149049149946362	0.97611723810478	0.451186292038985	NW_006238985.1	1058677	1059933	-	mRNA	GATA transcription factor 17
LOC102582283	0.636854029273863	-0.650965358787657	0.151791752903	0.979549360340717	0.454194216450013	NW_006238999.1	366175	367933	-	mRNA	lysM domain receptor-like kinase 3
LOC102597307	0.636862624959618	-0.650945886712496	0.103331665800907	0.924244968638528	0.399620064001421	NW_006239629.1	93489	94255	+	mRNA	uncharacterized LOC102597307
LOC102578193	0.636938122116285	-0.650774871938164	0.0785719421708072	0.883461904910636	0.369961766427951	NW_006239478.1	16730	23137	+	mRNA	probable polygalacturonase
LOC102591801	0.636981318171244	-0.650677034143516	0.09948962095102	0.917521582689949	0.394988165029088	NW_006239037.1	564186	565075	-	mRNA	uncharacterized LOC102591801
LOC102578630	0.637017113025107	-0.650595964878582	0.141102254933733	NA	0.442071436577128	NW_006239504.1	46240	56044	-	mRNA	serine/threonine-protein kinase tricorner
LOC102585434	0.637332564873084	-0.64988171692309	0.152676763417701	0.979549360340717	0.454418163790014	NW_006238951.1	1730290	1746687	+	mRNA	protein BONZAI 3%2C transcript variant X2
LOC102598148	0.637344863144146	-0.6498538782648	0.0972596933078389	0.912780719455554	0.391882800356013	NW_006239010.1	1452186	1455276	+	misc_RNA	tropinone reductase-like 3
LOC102601036	0.637465374923733	-0.649581113358927	0.135554652012139	0.954505773554634	0.435215237176477	NW_006239698.1	58642	63336	-	mRNA	patatin-02-like
LOC107061527	0.637518995461631	-0.649459765857016	0.14458158733596	NA	0.445158614484889	NW_006239071.1	1001949	1002943	-	mRNA	ethylene-responsive transcription factor 1B-like
LOC102588036	0.63760074549216	-0.649274778737752	0.123097142236548	0.936509877953004	0.421086628736668	NW_006239047.1	378107	384600	-	mRNA	uncharacterized LOC102588036
LOC102604670	0.637738959085508	-0.648962077634241	0.153846288902604	0.979549360340717	0.455068238742797	NW_006238947.1	666961	672949	+	mRNA	kinesin-like protein KIF22%2C transcript variant X2
LOC102588662	0.637766467847016	-0.648899848571193	0.152357336655044	0.979549360340717	0.453378434069225	NW_006239437.1	86625	88191	+	pseudogene
LOC102578189	0.63780464843734	-0.648813482632624	0.0805048089595984	0.886963880891855	0.371224767445211	NW_006239435.1	202475	204623	+	mRNA	uncharacterized protein At4g22758-like
LOC102582224	0.637898688329146	-0.648600782889838	0.138279733287262	0.958092396834675	0.43758513436352	NW_006239169.1	737	4125	-	mRNA	inositol oxygenase 1-like
LOC102590716	0.637907160294272	-0.648581622510402	0.102935012959726	0.924244968638528	0.397710513671774	NW_006238958.1	261007	266182	-	mRNA	probable methyltransferase PMT28
LOC102591954	0.637913218896936	-0.648567920399727	0.0740128987091125	0.874301230412762	0.363031466725106	NW_006239219.1	4300	8121	+	mRNA	small nuclear ribonucleoprotein Sm D2
LOC102606287	0.638022023668245	-0.648321870131441	0.154092797454527	0.979549360340717	0.454891581915604	NW_006239446.1	94140	96175	-	mRNA	polygalacturonase QRT3
LOC102588561	0.638080471795362	-0.648189713312535	0.14949544395836	0.977118832316727	0.449720766967946	NW_006239486.1	155669	160331	-	pseudogene
LOC107061883	0.638114715164643	-0.648112291395321	0.121936998415488	0.936509877953004	0.419030655541386	NW_006239101.1	176378	179557	+	ncRNA	uncharacterized LOC107061883
LOC102585539	0.638195121426184	-0.647930514664297	0.153046397476904	0.979549360340717	0.453461882351336	NW_006239237.1	466915	468626	+	mRNA	AAA-ATPase At3g50940-like
LOC102580609	0.638205912549353	-0.64790612060715	0.116502630821988	0.936034875010782	0.412777935748414	NW_006239005.1	732092	734496	-	mRNA	uncharacterized LOC102580609%2C transcript variant X2
LOC102601901	0.638277209317016	-0.647744959849936	0.0829436335469285	0.895853839161724	0.373586361021494	NW_006239348.1	118980	122322	+	mRNA	uncharacterized LOC102601901%2C transcript variant X3
LOC107061005	0.638426972917256	-0.647406489580363	0.110775600758645	0.935860828581505	0.405969591713763	NW_006239035.1	383226	387539	+	ncRNA	uncharacterized LOC107061005
LOC102600347	0.638438679727807	-0.647380035180103	0.0968618065777242	0.912780719455554	0.389926488606404	NW_006239528.1	143733	145100	+	mRNA	F-box protein PP2-B10-like
LOC102597741	0.638559031063269	-0.647108100040545	0.0553931863196075	0.819488058349136	0.337777989687958	NW_006240415.1	2497	5017	+	pseudogene
LOC102580973	0.638577815957311	-0.647065659994213	0.0856144704230225	0.906197462121648	0.376419932294018	NW_006239048.1	1476656	1481283	+	mRNA	isopentenyl-diphosphate Delta-isomerase I-like
LOC102582919	0.638678406119803	-0.646838421439597	0.0909526555332483	0.912780719455554	0.382655480453636	NW_006238947.1	2039422	2042377	+	mRNA	uncharacterized LOC102582919
LOC102580095	0.63868245505497	-0.646829275427904	0.0955318205457344	0.912780719455554	0.388040347538903	NW_006239117.1	431121	437569	+	mRNA	trihelix transcription factor ASR3
LOC102606336	0.638723316797227	-0.646736977374716	0.122793072220732	0.936509877953004	0.419100352054771	NW_006239121.1	900396	903812	-	mRNA	uncharacterized LOC102606336%2C transcript variant X2
LOC107060448	0.638774168460924	-0.646622122443224	0.0832535545303238	NA	0.373314184536367	NW_006239008.1	231711	232412	+	ncRNA	uncharacterized LOC107060448
LOC102578321	0.638829971847201	-0.646496093940093	0.081472103988999	0.889872032362602	0.371078653425797	NW_006239031.1	1159048	1163259	+	mRNA	uncharacterized LOC102578321
LOC102595891	0.639179797509484	-0.645706285015535	0.113453253766068	0.936034875010782	0.407936307431887	NW_006239053.1	418942	422814	-	mRNA	cytochrome P450 71A9-like
LOC102589494	0.639290173570029	-0.645457176316576	0.0954999840876926	0.912780719455554	0.387180021048367	NW_006239252.1	392238	397252	+	mRNA	uncharacterized LOC102589494
LOC102585993	0.639428586192069	-0.645144852433518	0.10048681993253	NA	0.392782708897943	NW_006239215.1	36684	42118	-	ncRNA	uncharacterized LOC102585993%2C transcript variant X1
LOC102587943	0.639600513914848	-0.644756996872581	0.154953605317918	0.979746960918016	0.453335818031248	NW_006239078.1	663593	666109	+	mRNA	pentatricopeptide repeat-containing protein At4g02750-like
LOC102606139	0.639711851236857	-0.644505884154359	0.0980194172916685	0.913100263058487	0.389539633402273	NW_006238935.1	1553997	1555805	-	mRNA	uncharacterized LOC102606139
LOC102597545	0.639731630986794	-0.64446127703018	0.112120413002137	0.935923585195552	0.40564449030794	NW_006239836.1	20926	24278	-	mRNA	chymotrypsin inhibitor I%2C A%2C B and C subunits-like
LOC102593579	0.639767482145826	-0.6443804293159	0.148689621812001	0.975093033837816	0.446192613411788	NW_006239030.1	635018	640605	+	mRNA	uncharacterized LOC102593579
LOC102593790	0.639801644963095	-0.644303393185497	0.140560444833836	0.963259609959644	0.437199055171313	NW_006239016.1	288075	289524	-	mRNA	histone H2B 7-like%2C transcript variant X1
LOC102577621	0.639835771122467	-0.644226443824242	0.0664087062909673	0.853077507550707	0.350951821128046	NW_006239121.1	7570	10381	-	mRNA	profilin-like protein
LOC102592502	0.640065731805675	-0.643708024023853	0.0725578679879079	0.868532444497697	0.358491521226822	NW_006238934.1	2391935	2393979	+	mRNA	60S ribosomal protein L24-like
LOC107058230	0.640128445466164	-0.643566675643017	0.13907590543561	0.959262662659102	0.435065455638481	NW_006239389.1	50126	51747	-	mRNA	uncharacterized LOC107058230
LOC102593200	0.640144461145657	-0.643530580617866	0.155506195531142	0.979948290850169	0.453079296375681	NW_006239266.1	514869	515522	-	mRNA	histone H2B.7-like
LOC102601001	0.640158653369524	-0.643498595924929	0.146594484068711	0.970415309857654	0.443282803725457	NW_006238976.1	535085	537975	-	mRNA	protein NLP7-like%2C transcript variant X2
LOC102582545	0.640220276246631	-0.643359726068168	0.156401524627323	0.979948290850169	0.453940235110572	NW_006239113.1	1113053	1115912	-	mRNA	protein PLANT CADMIUM RESISTANCE 2-like
LOC102605596	0.640246048737403	-0.643301650593778	0.11888226869503	0.936509877953004	0.412509745806259	NW_006239336.1	240669	243094	-	mRNA	scarecrow-like protein 3
LOC102581697	0.640335834166709	-0.643099347257232	0.130337356517062	0.946972474279896	0.425112949985198	NW_006238961.1	2454848	2473006	-	mRNA	ATP-dependent DNA helicase Q-like 3%2C transcript variant X2
LOC102594532	0.640447372054686	-0.642848071073282	0.155843339039147	0.979948290850169	0.452967973262345	NW_006238994.1	512887	523651	-	pseudogene
LOC102581890	0.640452405301737	-0.642836733042489	0.0879266354676524	0.911884375660021	0.376712710700114	NW_006239101.1	821827	834291	-	mRNA	serine/threonine protein phosphatase 2A 57 kDa regulatory subunit B' beta isoform
LOC102592783	0.640471198848877	-0.642794398968584	0.0759802793318656	0.880447770754418	0.362239478467082	NW_006239515.1	57007	58556	-	mRNA	F-box/kelch-repeat protein At3g06240-like
LOC102592584	0.640522415119248	-0.642679036239979	0.111547983730565	0.935923585195552	0.403877107817133	NW_006239052.1	711787	712790	+	mRNA	enoyl-CoA delta isomerase 2%2C peroxisomal-like
LOC102597206	0.640609444276076	-0.642483027480631	0.0906714675166367	0.912780719455554	0.379748107149492	NW_006239015.1	1467734	1472857	-	mRNA	vesicle-associated protein 4-2
LOC102604287	0.640666636765384	-0.642354231943156	0.133825641992307	0.953808354520901	0.428468952459706	NW_006239015.1	1626936	1628740	-	mRNA	cannabidiolic acid synthase-like 2
LOC102590235	0.640714246332244	-0.642247025589532	0.155050287533845	NA	0.451676808422847	NW_006238928.1	939175	941763	-	mRNA	UPF0483 protein CG5412-like
LOC102590264	0.640717959429526	-0.642238664839724	0.13118851837337	NA	0.425483776532849	NW_006239266.1	165272	167155	-	ncRNA	uncharacterized LOC102590264
LOC102580414	0.640771346375207	-0.642118459260982	0.104954836150009	0.924939061651573	0.396053333532645	NW_006239053.1	1481657	1484044	-	mRNA	cytochrome b-c1 complex subunit 8-like
LOC102592212	0.640792942120164	-0.642069837316011	0.106355446704644	0.926132429581929	0.397617332524989	NW_006239476.1	111435	115984	-	mRNA	methyltransferase-like protein 13
LOC102589301	0.640823161230049	-0.642001802964904	0.157292313626642	0.979948290850169	0.453956289724692	NW_006239373.1	191991	195172	+	mRNA	interactor of constitutive active ROPs 2%2C chloroplastic-like%2C transcript variant X1
LOC102604779	0.640928087309908	-0.641765600604139	0.152278766479638	0.979549360340717	0.448307903353413	NW_006239170.1	578209	580820	+	mRNA	MHF histone-fold complex subunit 1
LOC107057908	0.641151728380342	-0.641262284254285	0.11058298630202	NA	0.401899614450756	NW_006239326.1	426187	427572	-	ncRNA	uncharacterized LOC107057908
LOC102589348	0.641227165417519	-0.641092548710311	0.110636553189396	NA	0.401853609991319	NW_006239057.1	131952	137316	+	mRNA	glycosyltransferase-like At2g41451
LOC102587155	0.641276184579906	-0.6409822648619	0.108692128087194	NA	0.399590097571235	NW_006239015.1	305046	306388	-	mRNA	non-classical arabinogalactan protein 30
LOC102584862	0.641331319353419	-0.640858232117459	0.15893388262783	0.979948290850169	0.454939725878632	NW_006239106.1	429997	432676	-	mRNA	cytochrome P450 CYP736A12-like
LOC102578556	0.641334768328528	-0.640850473559977	0.0875983043214035	0.910303893045953	0.375160159262315	NW_006239083.1	855795	862122	+	mRNA	Golgi SNAP receptor complex member 1-1
LOC102587584	0.641633455591379	-0.640178727163389	0.0447567200086687	0.775042425750115	0.318983491258227	NW_006239596.1	53989	58665	+	mRNA	oligoribonuclease
LOC102594514	0.641806715358161	-0.639789209968122	0.157338052318925	0.979948290850169	0.45244162388907	NW_006238962.1	182389	185035	-	pseudogene
LOC102601359	0.641989221542805	-0.639379018968567	0.0974393270629408	0.912780719455554	0.385773106791867	NW_006238987.1	1942572	1943669	+	mRNA	uncharacterized LOC102601359
LOC102594022	0.642111320501738	-0.639104661070078	0.155717048441103	0.979948290850169	0.450192773744128	NW_006239088.1	223812	242568	+	mRNA	epoxide hydrolase 4
LOC102598803	0.642499135229075	-0.638233582373165	0.160585540246556	0.979948290850169	0.454872299211457	NW_006238987.1	41949	43971	-	mRNA	uncharacterized LOC102598803
LOC102586275	0.642518357649496	-0.638190420173784	0.102302340620966	0.924244968638528	0.390618917801807	NW_006239021.1	663545	673030	+	mRNA	3-hydroxyisobutyryl-CoA hydrolase-like protein 1%2C mitochondrial
LOC102582400	0.642677116736887	-0.63783399042624	0.151421432374907	0.979549360340717	0.444629633910312	NW_006239027.1	749819	750836	-	mRNA	cytosolic sulfotransferase 12-like
LOC102584603	0.642719180093079	-0.637739568813929	0.0932338754492852	0.912780719455554	0.379927955899765	NW_006239537.1	141773	145852	-	mRNA	4-coumarate--CoA ligase 2
LOC102583967	0.642824310367921	-0.637503604915974	0.115859113109186	0.936034875010782	0.405434925554381	NW_006239027.1	876347	879377	+	mRNA	ACT domain-containing protein ACR4%2C transcript variant X1
LOC102593767	0.642923320078147	-0.637281413850104	0.0996142341361097	0.917643204952944	0.386998895950749	NW_006238978.1	2063946	2066887	+	mRNA	F-box/kelch-repeat protein SKIP11-like
LOC102598958	0.642936582401495	-0.637251654016875	0.158898119186509	0.979948290850169	0.452340624340191	NW_006239058.1	113077	116106	+	mRNA	protein SIEVE ELEMENT OCCLUSION B-like
LOC102586779	0.642984985428914	-0.63714304582583	0.151154472903854	0.979549360340717	0.443858117812894	NW_006238962.1	1511857	1516635	-	mRNA	GDSL esterase/lipase EXL3-like
LOC102595853	0.643001420097386	-0.637106171074118	0.161521838153706	0.979948290850169	0.455085084486279	NW_006239476.1	187664	190117	-	mRNA	UPF0496 protein At4g34320-like%2C transcript variant X4
LOC102591508	0.643108393052156	-0.636866177023635	0.159855891238048	0.979948290850169	0.453106099558707	NW_006238956.1	2767109	2769306	+	ncRNA	uncharacterized LOC102591508%2C transcript variant X3
LOC102579607	0.643183809106692	-0.636697004936881	0.160429414055582	0.979948290850169	0.453607823085754	NW_006238978.1	1414280	1417627	+	mRNA	uncharacterized protein At1g66480-like
LOC102591072	0.643226388187526	-0.636601500985006	0.112591132578551	0.935923585195552	0.401222750890362	NW_006239277.1	591690	593506	+	mRNA	phosphoenolpyruvate carboxylase kinase 2-like
LOC102589953	0.643253363778006	-0.6365409985938	0.0662290409911229	0.853077507550707	0.346535620868735	NW_006238954.1	266492	273757	-	mRNA	ankyrin repeat domain-containing protein 2B-like
LOC102588759	0.643343338825106	-0.636339215775293	0.154551273869722	0.979549360340717	0.446981038190193	NW_006239342.1	30612	34809	+	mRNA	mitochondrial import inner membrane translocase subunit TIM22-4-like%2C transcript variant X2
LOC102585311	0.643343676503736	-0.636338458532421	0.116392544553077	0.936034875010782	0.405286078039083	NW_006238930.1	3411091	3414715	+	mRNA	surfeit locus protein 2
LOC102579452	0.64340416640808	-0.636202816595168	0.159807149680724	0.979948290850169	0.4525813173569	NW_006239111.1	290831	293354	-	mRNA	intracellular protein transport protein USO1-like%2C transcript variant X2
LOC102597650	0.643419876476914	-0.636167590585013	0.159699027944678	0.979948290850169	0.452439082213752	NW_006239078.1	73707	76690	+	mRNA	uncharacterized tRNA/rRNA methyltransferase YsgA
LOC102601084	0.643520157972529	-0.635942753975945	0.115335610542332	0.936034875010782	0.403861098338363	NW_006239198.1	158103	158668	-	mRNA	uncharacterized LOC102601084
LOC102596769	0.643681567000972	-0.635580939659522	0.159090022243333	0.979948290850169	0.451362474607731	NW_006239035.1	1330434	1334366	+	mRNA	nodulation protein H-like
LOC102577695	0.643834598315285	-0.635237988595688	0.04900617039277	0.792375324801529	0.322695317265906	NW_006239140.1	933185	937646	+	mRNA	putative 60S ribosomal protein L7-like protein
LOC102598333	0.643862553115077	-0.635175349253837	0.11618959132787	NA	0.404320454211606	NW_006238947.1	2911842	2914859	+	mRNA	uncharacterized LOC102598333
LOC102585379	0.643885483608753	-0.635123970088701	0.130613549497904	0.94814269448214	0.420142555778715	NW_006239025.1	164548	166905	+	mRNA	uncharacterized LOC102585379%2C transcript variant X1
LOC102602155	0.64403094366046	-0.634798087924775	0.123449255424802	0.936509877953004	0.41208454755984	NW_006239669.1	126156	131335	+	mRNA	putative ER lumen protein-retaining receptor C28H8.4
LOC102598187	0.644090801930884	-0.634664005521067	0.126714803713403	0.941597730129507	0.415577452645094	NW_006239071.1	594655	598110	+	mRNA	acyl carrier protein 3%2C mitochondrial
LOC102584321	0.64413920852674	-0.634555583957754	0.163151427462583	0.979948290850169	0.455025170310854	NW_006239181.1	783010	784256	+	mRNA	uncharacterized LOC102584321
LOC102602048	0.644216981567113	-0.634381404207371	0.0914658548336773	0.912780719455554	0.375881719395938	NW_006239698.1	91501	96458	-	mRNA	patatin-T5-like
LOC102601302	0.644226399852757	-0.634360312533203	0.0947786411084171	0.912780719455554	0.37969466599733	NW_006238928.1	4403138	4403709	+	mRNA	uncharacterized LOC102601302
LOC107062756	0.644269276473578	-0.634264296862545	0.154730271123905	0.979549360340717	0.445716970937738	NW_006239189.1	627884	628567	+	mRNA	uncharacterized LOC107062756
LOC102581962	0.644432969033086	-0.633897791029368	0.163281724694637	0.979948290850169	0.454694233113484	NW_006239552.1	115111	116377	-	mRNA	AT-hook motif nuclear-localized protein 28-like
LOC102592474	0.644515298722687	-0.633713490948382	0.0917560470633836	0.912780719455554	0.375822012081254	NW_006239073.1	184266	189489	-	mRNA	cyclin-C1-2-like
LOC102588165	0.644597054954271	-0.633530497883907	0.0797111318408859	0.886711159414373	0.361528926332606	NW_006239104.1	1073475	1074491	+	mRNA	uncharacterized LOC102588165
LOC102598928	0.644771441296699	-0.633140250543934	0.16212166877288	0.979948290850169	0.452899301201246	NW_006238981.1	569873	573961	+	mRNA	uncharacterized LOC102598928
LOC102605428	0.644772611356616	-0.633137632502873	0.163943862168519	0.979948290850169	0.454863414040023	NW_006239057.1	693016	694375	-	mRNA	glucan endo-1%2C3-beta-glucosidase%2C acidic isoform PR-Q'-like
LOC102596386	0.64484839260542	-0.632968080003911	0.11749507750888	0.936034875010782	0.404355634955915	NW_006238958.1	459182	460884	+	mRNA	isoflavone reductase-like protein
LOC102601777	0.644857340540876	-0.632948061263547	0.160281178221434	0.979948290850169	0.450777086651922	NW_006239302.1	45533	46234	-	mRNA	uncharacterized LOC102601777
LOC102583049	0.644943538174197	-0.63275523010586	0.102510075582562	0.924244968638528	0.387526582419576	NW_006238988.1	642560	652318	-	mRNA	RING-box protein 1a-like
LOC102596277	0.644949744933059	-0.632741346073208	0.0645936677179854	0.853077507550707	0.342381392420456	NW_006239256.1	388164	392424	-	mRNA	uncharacterized protein At4g14342%2C transcript variant X1
LOC102600832	0.644976671906826	-0.632681114092504	0.156182538382389	0.979948290850169	0.446169634829701	NW_006239088.1	894878	910099	-	mRNA	copper-transporting ATPase PAA2%2C chloroplastic-like%2C transcript variant X3
LOC102583539	0.64508257200921	-0.632444254345785	0.0936409301607548	0.912780719455554	0.377241560573769	NW_006239058.1	597462	601209	+	mRNA	deoxycytidylate deaminase
LOC102591020	0.64515107457046	-0.632291059913509	0.0655737727426676	0.853077507550707	0.343388947131637	NW_006239069.1	1390080	1391782	-	mRNA	REF/SRPP-like protein At1g67360
LOC102589165	0.645322633453119	-0.631907468757561	0.102700895064545	0.924244968638528	0.387222314781349	NW_006239252.1	388340	388842	-	mRNA	mitochondrial import receptor subunit TOM7-1-like
LOC107062454	0.645338059927735	-0.631872981461958	0.0936818625678385	0.912780719455554	0.376947823383499	NW_006239155.1	977399	978481	+	mRNA	uncharacterized LOC107062454
LOC102600980	0.645354216261213	-0.631836863383902	0.0957200520380899	0.912780719455554	0.379261405808123	NW_006239251.1	11371	14202	+	mRNA	arginine decarboxylase-like
LOC102604200	0.645417291003203	-0.631695866132205	0.0869769738150795	0.908741394683772	0.369075137644495	NW_006239056.1	217144	227920	-	mRNA	RNA-binding protein 39
LOC102605157	0.645666223925774	-0.631139536052539	0.0925434347104045	0.912780719455554	0.375202362494767	NW_006238978.1	194900	197746	+	mRNA	uncharacterized LOC102605157
LOC102603718	0.645670086879647	-0.63113090458396	0.165213736006909	0.979948290850169	0.454787769682229	NW_006239021.1	1443264	1444909	+	mRNA	uclacyanin-3-like
LOC102577916	0.645769647445889	-0.630908462093378	0.0546406506270049	0.815598816062268	0.328303578504572	NW_006239002.1	1524059	1529907	-	mRNA	DNA binding protein ACBF-like
LOC102603051	0.645803322257278	-0.630833232145796	0.0972650271322957	0.912780719455554	0.380418803634417	NW_006239726.1	46085	49651	-	ncRNA	uncharacterized LOC102603051
LOC102606062	0.646005450225113	-0.630381758173159	0.0703746197717161	0.855454141889252	0.348375012602118	NW_006238999.1	246583	266930	+	mRNA	uncharacterized LOC102606062
LOC102601941	0.646116095023711	-0.630134681258119	0.145879348984096	NA	0.433308126167385	NW_006240155.1	9755	10238	+	mRNA	calmodulin-2/4-like
LOC102584170	0.646273726187321	-0.629782753851349	0.163687572081278	0.979948290850169	0.452178099467424	NW_006240022.1	10987	12880	-	mRNA	cytochrome P450 71A1-like
LOC107060335	0.646449446908095	-0.629390540855899	0.133345991192438	0.953808354520901	0.419303814432314	NW_006239000.1	1863680	1864564	+	mRNA	heterodimeric geranylgeranyl pyrophosphate synthase small subunit%2C chloroplastic-like
LOC102604719	0.646461481970139	-0.629363682200844	0.0798586573334873	0.88695343556296	0.359327006565433	NW_006239516.1	12886	22895	+	mRNA	mitochondrial import receptor subunit TOM20-like
LOC102592934	0.646596519011848	-0.629062354231068	0.0873461085996917	0.908972709128736	0.367966055287795	NW_006239104.1	122376	123608	-	mRNA	glutathione transferase GST 23-like
LOC102591335	0.646765805433765	-0.62868468947593	0.113550961339206	0.936034875010782	0.397290151726553	NW_006239596.1	123706	127856	+	mRNA	formin-like protein 1
LOC102606060	0.6468488725734	-0.628499409341722	0.0900107384804003	NA	0.370721515200725	NW_006239448.1	266474	268901	+	mRNA	tyramine N-feruloyltransferase 4/11-like
LOC102588380	0.646916308006774	-0.628349013015005	0.125091111054249	0.93985898959888	0.409681446358258	NW_006239109.1	148742	152986	+	mRNA	SUMO-conjugating enzyme SCE1-like
LOC102590612	0.647114121038625	-0.627907935470163	0.101110660881702	0.920615641449705	0.382989129698074	NW_006239325.1	14262	18745	+	mRNA	plasminogen activator inhibitor 1 RNA-binding protein-like
LOC102599860	0.647255606334556	-0.627592538514726	0.115284625435614	0.936034875010782	0.398502340612275	NW_006239219.1	280646	284905	+	mRNA	cytochrome b-c1 complex subunit 6-like%2C transcript variant X2
LOC102593915	0.647283573208439	-0.627530203328733	0.0993601608505042	0.917521582689949	0.380791323528028	NW_006239083.1	267279	268479	-	mRNA	uncharacterized LOC102593915
LOC102591718	0.647323547344359	-0.62744110990918	0.161134171163915	0.979948290850169	0.447766912803514	NW_006239221.1	628446	628904	+	mRNA	uncharacterized LOC102591718
LOC102587480	0.647328669391955	-0.627429694406899	0.10605539573372	0.926132429581929	0.388217700908325	NW_006239003.1	687518	722676	+	mRNA	zinc finger protein GIS2-like%2C transcript variant X2
LOC102584009	0.647432890966926	-0.627197435504112	0.0628985643526444	0.849182174960989	0.337219628958193	NW_006239213.1	712213	722957	+	mRNA	2-oxoisovalerate dehydrogenase subunit beta 2%2C mitochondrial-like
LOC102586126	0.647440540931563	-0.627180388948408	0.0552869505548605	0.819488058349136	0.327233492156726	NW_006239409.1	362321	363828	+	mRNA	phospholipase A1-IIgamma-like
LOC102593646	0.647445983864377	-0.627168260484594	0.0908023149501455	0.912780719455554	0.370846413626292	NW_006238978.1	921435	925417	-	mRNA	protein PXR1%2C transcript variant X2
LOC102600749	0.647478991814548	-0.627094711194981	0.157719921251455	0.979948290850169	0.443872335112038	NW_006239260.1	101159	105703	-	mRNA	TMV resistance protein N-like%2C transcript variant X3
LOC102595571	0.647548413270925	-0.626940036489952	0.0605479027593708	0.838106545896055	0.334050439537458	NW_006239089.1	964068	964894	+	mRNA	cysteine protease inhibitor 1
LOC102603232	0.647574314611142	-0.626882331170938	0.167443615462071	0.979948290850169	0.454109646927227	NW_006238952.1	321916	323028	-	mRNA	ribonuclease 3-like protein 1%2C transcript variant X1
LOC102604791	0.647752937327089	-0.62648444236294	0.11511329868915	0.936034875010782	0.397611264503232	NW_006239216.1	542949	544528	+	mRNA	uncharacterized LOC102604791
LOC102601405	0.64777554972128	-0.626434080229969	0.155771599730439	0.979948290850169	0.441325681502545	NW_006239080.1	38133	40263	+	mRNA	protein LURP-one-related 14
LOC102593260	0.647792702740987	-0.626395878342231	0.114415414266744	0.936034875010782	0.396791083789341	NW_006239062.1	932694	940092	+	mRNA	uncharacterized LOC102593260
LOC107062975	0.648047688278944	-0.625828113394626	0.160385651996529	0.979948290850169	0.445817742169154	NW_006239214.1	241403	242425	+	mRNA	glucose-6-phosphate isomerase 1%2C chloroplastic-like%2C transcript variant X2
LOC102579759	0.648100745941815	-0.625710000337313	0.105018240206711	0.925002906120176	0.38600313569341	NW_006239038.1	452291	456933	-	mRNA	bifunctional epoxide hydrolase 2-like
LOC102584218	0.648202084923579	-0.625484433836559	0.0979226234762895	0.912780719455554	0.377934103603326	NW_006239232.1	341549	342438	-	mRNA	uncharacterized LOC102584218
LOC102603704	0.648373569753365	-0.625102812734744	0.167444612071886	0.979948290850169	0.452821637310585	NW_006239448.1	235666	236660	+	mRNA	tyramine N-feruloyltransferase 4/11-like
LOC102588560	0.648449613692519	-0.624933617403518	0.128159880883335	NA	0.410762626157433	NW_006239476.1	14838	16984	+	mRNA	9-divinyl ether synthase-like
LOC102592068	0.648497566183379	-0.624826934846407	0.163525917278299	0.979948290850169	0.448447733293312	NW_006239263.1	552108	553266	+	mRNA	uncharacterized LOC102592068
LOC102593935	0.648519404505786	-0.62477835253769	0.0987642081410184	0.915526967961408	0.378452971886134	NW_006239199.1	120815	125092	-	mRNA	ubiquitin-conjugating enzyme E2 28-like
LOC107058584	0.648546841535107	-0.624717317465248	0.129744796498563	0.946972474279896	0.412324992534278	NW_006239474.1	58598	61614	+	mRNA	uncharacterized LOC107058584
LOC102590831	0.648568264061627	-0.624669663756424	0.10340505926579	0.924244968638528	0.383570517650972	NW_006239343.1	268814	275532	+	mRNA	B3 domain-containing protein Os07g0563300-like%2C transcript variant X4
LOC102592706	0.648617179481739	-0.62456085890604	0.0655369607760718	0.853077507550707	0.339144470767255	NW_006239127.1	987753	996734	+	mRNA	DNA-binding protein DDB_G0278111
LOC102583506	0.648808706364854	-0.624134915675699	0.07900640126839	0.884087081722217	0.355332679259732	NW_006238987.1	344398	347525	+	mRNA	gibberellin-regulated protein 10-like
LOC102595131	0.648849257095752	-0.624044749638057	0.0685271674176806	0.853077507550707	0.342594762256226	NW_006239095.1	1107030	1112287	+	mRNA	sorbitol dehydrogenase%2C transcript variant X2
LOC102582124	0.648922427673632	-0.623882066430837	0.0983655648062818	0.913806665495921	0.377463047262063	NW_006239198.1	386955	395251	+	mRNA	uncharacterized LOC102582124%2C transcript variant X2
LOC102579162	0.649030536698566	-0.623641736682704	0.162143704465725	NA	0.446128218419199	NW_006238946.1	1007897	1013275	+	mRNA	kinesin-like protein NACK1
LOC102590882	0.649051161749353	-0.623595891096056	0.0469216246470354	0.780217094791694	0.313836791238521	NW_006239029.1	1232529	1235796	-	mRNA	histone deacetylase HDT2
LOC102585713	0.649054511481222	-0.623588445413234	0.135724828993935	0.954505773554634	0.417982166772708	NW_006239025.1	193666	196487	-	mRNA	uncharacterized LOC102585713%2C transcript variant X2
LOC102589322	0.64910322195862	-0.623480177577355	0.0924506163613664	0.912780719455554	0.370543489591374	NW_006239537.1	238953	244003	+	mRNA	protein kish-like%2C transcript variant X1
LOC102597500	0.649188987628388	-0.623289567627271	0.126033343212315	0.93985898959888	0.407396674047637	NW_006238968.1	90465	102580	+	mRNA	protein FRIGIDA-ESSENTIAL 1-like%2C transcript variant X4
LOC102595271	0.649302880671314	-0.623036484904685	0.169677168288051	0.979948290850169	0.453697560563559	NW_006239220.1	291855	292868	+	mRNA	dehydration-responsive element-binding protein 3-like
LOC102585911	0.649416870156581	-0.622783232322015	0.128789231505448	0.944473478239642	0.410024212985488	NW_006238985.1	20517	22143	-	mRNA	acetylajmalan esterase-like%2C transcript variant X1
LOC102599348	0.649601174645879	-0.62237385359849	0.0821485021404482	0.892673933995558	0.35802485905095	NW_006238983.1	80034	81983	-	mRNA	protein phosphatase 2C 37-like
LOC102586597	0.649645441026035	-0.622275546031039	0.0930027512421251	0.912780719455554	0.370453594595222	NW_006239019.1	108348	111502	+	mRNA	trafficking protein particle complex subunit 3-like
LOC102583190	0.649835808450538	-0.621852850988147	0.149642362067361	0.977681936701513	0.431603717223412	NW_006239013.1	604827	614486	+	mRNA	G patch domain and ankyrin repeat-containing protein 1
LOC102600827	0.649853020449936	-0.621814639278353	0.113043401882147	0.936034875010782	0.392396027671274	NW_006239075.1	828663	830794	-	mRNA	40S ribosomal protein S25-2
LOC102580110	0.649929930807182	-0.621643905863187	0.163474635064788	0.979948290850169	0.446108897502968	NW_006239194.1	240377	255055	+	mRNA	umecyanin-like
LOC102582389	0.649940472209724	-0.621620506562553	0.151235552639929	0.979549360340717	0.433130418013277	NW_006239634.1	137442	138641	+	mRNA	short-chain dehydrogenase reductase 3b-like
LOC102597214	0.649971343409799	-0.621551982333866	0.15417093945312	0.979549360340717	0.436191377148973	NW_006239798.1	53702	59243	-	mRNA	putative GTP diphosphokinase RSH1%2C chloroplastic%2C transcript variant X1
LOC102585767	0.649972917761678	-0.621548487861503	0.089587238292122	0.912780719455554	0.366138169062407	NW_006238947.1	958002	961428	-	mRNA	actin-depolymerizing factor 1
LOC102590821	0.649988062394256	-0.62151487287359	0.145087802465099	0.96905900328042	0.42654132496193	NW_006239264.1	591592	598051	+	mRNA	transcription factor GAMYB-like%2C transcript variant X2
LOC102585841	0.65000424711664	-0.621478950170737	0.171980077096394	0.979948290850169	0.455006255862504	NW_006239078.1	582400	587892	+	mRNA	dicarboxylate transporter 2.1%2C chloroplastic-like%2C transcript variant X3
LOC102589342	0.650088219339261	-0.621292584489154	0.0971338554995349	0.912780719455554	0.374518477429959	NW_006239035.1	704778	709232	+	mRNA	NADH dehydrogenase [ubiquinone] iron-sulfur protein 8%2C mitochondrial-like
LOC102581950	0.650102312956692	-0.621261307854736	0.0954348790879348	0.912780719455554	0.372592827227586	NW_006239435.1	319390	323182	-	mRNA	14-3-3 protein 7
LOC102592283	0.650192334919527	-0.621061546608662	0.168862534089201	0.979948290850169	0.451396202630331	NW_006238940.1	366002	373672	-	mRNA	ubiquitin domain-containing protein DSK2b-like%2C transcript variant X1
LOC102594803	0.650215032117137	-0.621011185259954	0.112160179414808	0.935923585195552	0.390927571189029	NW_006239165.1	804331	805148	+	mRNA	uncharacterized LOC102594803
LOC107060136	0.650284137331711	-0.620857862977554	0.130616346938899	NA	0.41070833127676	NW_006238986.1	1617007	1618809	-	mRNA	uncharacterized LOC107060136
LOC102587775	0.650355541489346	-0.620699457193232	0.100529983074914	0.918947035419868	0.377947606674354	NW_006239273.1	307658	309585	+	mRNA	protein ELF4-LIKE 3
LOC102584150	0.650392831510284	-0.620616738460826	0.135029980461499	0.954505773554634	0.415251178517875	NW_006239409.1	290270	290894	-	mRNA	histone H3.2
LOC102581122	0.650417602896589	-0.62056179185948	0.104283815793212	0.924770490126009	0.382017900939687	NW_006239149.1	269842	277820	-	mRNA	polyadenylate-binding protein-interacting protein 6
LOC102588076	0.65045528452077	-0.620478212452331	0.096610160186027	0.912780719455554	0.373441347802466	NW_006239198.1	746367	748648	+	mRNA	60S ribosomal protein L37a
LOC102583424	0.650455573638531	-0.62047757119585	0.112225857225912	0.935923585195552	0.390663134964922	NW_006239081.1	942277	944303	+	mRNA	60S ribosomal protein L31
LOC102584347	0.650469237952448	-0.620447264389875	0.0764476603568214	0.880447770754418	0.350202744764489	NW_006239298.1	183858	187485	+	mRNA	signal peptidase complex subunit 3B-like
LOC102599028	0.65054487068153	-0.620279526065479	0.116889896154528	0.936034875010782	0.395595906345512	NW_006239419.1	179487	183825	+	ncRNA	uncharacterized LOC102599028%2C transcript variant X3
LOC102584714	0.650684645683608	-0.619969584274923	0.153896304743437	NA	0.434790814050699	NW_006238987.1	1461992	1463933	+	mRNA	COBRA-like protein 4
LOC102605159	0.65085077401589	-0.619601292304058	0.0748238037855605	0.878109887698997	0.347789151664417	NW_006239399.1	255237	259312	+	mRNA	ATG8-interacting protein 1-like
LOC107060483	0.651137605647897	-0.618965632898451	0.14207962916009	0.965154101890321	0.421612709400956	NW_006239010.1	1001835	1002155	-	mRNA	pre-mRNA polyadenylation factor FIP1-like
LOC102606399	0.651158038253653	-0.618920362042887	0.127776706463637	0.941786436712187	0.406401576781216	NW_006238986.1	1590916	1611307	-	mRNA	DCN1-like protein 2
LOC107058073	0.651213200525736	-0.618798150596479	0.116134474738507	0.936034875010782	0.393836064332978	NW_006239355.1	69566	70954	-	mRNA	membrane steroid-binding protein 2-like
LOC102581635	0.651457105471325	-0.618257905750271	0.115785186788383	NA	0.393115421237446	NW_006239600.1	15681	19478	+	mRNA	G-type lectin S-receptor-like serine/threonine-protein kinase CES101
LOC102584357	0.651540346086897	-0.618073575653069	0.15007334709406	0.979341561008822	0.429434731665679	NW_006238964.1	2044375	2046788	+	mRNA	cytochrome c oxidase assembly protein COX19-like%2C transcript variant X1
LOC102583550	0.651584931889503	-0.617974853423632	0.122098483863765	0.936509877953004	0.399718488834682	NW_006239095.1	683699	685334	-	mRNA	probable rRNA-processing protein EBP2 homolog%2C transcript variant X2
LOC102583479	0.651605215737861	-0.61792994300516	0.151069972125008	NA	0.430384552338193	NW_006238952.1	2026201	2032833	-	mRNA	kinesin-like protein NACK1%2C transcript variant X1
LOC102604023	0.651668929606888	-0.617788883377325	0.10575560373251	0.925558208861943	0.381924382601811	NW_006238968.1	1450684	1452971	-	mRNA	HMG1/2-like protein
LOC102587192	0.651718967130717	-0.617678112228227	0.174348086036758	0.979948290850169	0.454721953964812	NW_006239170.1	908689	909141	-	mRNA	uncharacterized LOC102587192
LOC102580538	0.651759021154041	-0.617589448297797	0.156262976736312	NA	0.435611546580232	NW_006239168.1	213901	220452	-	mRNA	putative E3 ubiquitin-protein ligase LIN-1
LOC102605835	0.651769603228054	-0.617566024637716	0.162544989105638	0.979948290850169	0.442204164434237	NW_006238980.1	45012	49356	-	mRNA	putative leucine-rich repeat-containing protein DDB_G0290503
LOC102601805	0.651822065257147	-0.617449904366197	0.0903110304566919	0.912780719455554	0.364544066817187	NW_006239448.1	117549	118754	+	mRNA	protein ENHANCED DISEASE RESISTANCE 2-like
LOC102592862	0.651861481383589	-0.617362666247233	0.0934308427751175	0.912780719455554	0.368009818773762	NW_006239301.1	229405	230824	+	mRNA	uncharacterized protein At2g39795%2C mitochondrial
LOC102586300	0.651968484403642	-0.617125867384208	0.174675697296141	0.979948290850169	0.454660908734276	NW_006239089.1	398290	401605	-	mRNA	protein DETOXIFICATION 35-like
LOC102586650	0.651976717372679	-0.617107649343167	0.172977355356421	0.979948290850169	0.452856863533228	NW_006238935.1	3918022	3922468	-	mRNA	uncharacterized LOC102586650
LOC102592347	0.652163737934527	-0.616693869312228	0.112319426597275	0.935923585195552	0.388382047877892	NW_006239053.1	294733	297730	-	mRNA	heat shock cognate 70 kDa protein 1
LOC102602898	0.652193455599955	-0.616628130373908	0.175229693352532	0.979948290850169	0.454878086071262	NW_006239281.1	92793	96376	+	mRNA	NAP1-related protein 1-like
LOC102579019	0.652219368018795	-0.616570811529005	0.163378036141449	0.979948290850169	0.442366804776889	NW_006238928.1	464228	475446	-	mRNA	kinesin-like protein BC2
LOC102583568	0.652260201507977	-0.616480491567328	0.120237873210271	0.936509877953004	0.396762801164443	NW_006238934.1	1966727	1975030	+	mRNA	probable E3 ubiquitin-protein ligase LOG2
LOC107059996	0.652362911432298	-0.616253331558734	0.173978685817619	0.979948290850169	0.453284081513329	NW_006238977.1	2240526	2242578	+	ncRNA	uncharacterized LOC107059996
LOC102587761	0.652632095081352	-0.61565815698849	0.129657266730402	0.946972474279896	0.406253062713109	NW_006239226.1	409421	410220	+	mRNA	dirigent protein 23-like
LOC102581210	0.652702168750848	-0.615503261896286	0.0921742480700428	0.912780719455554	0.365492415382219	NW_006239073.1	1318576	1321689	-	mRNA	outer envelope pore protein 16-4%2C chloroplastic%2C transcript variant X1
LOC102579718	0.65271712288449	-0.615470208524722	0.171955329111779	0.979948290850169	0.450581040697898	NW_006238976.1	1546695	1548632	+	mRNA	protein LURP-one-related 17%2C transcript variant X2
LOC102596561	0.652765044386817	-0.615364291928505	0.0580636966256634	0.825672201318262	0.324693364685795	NW_006239051.1	1321057	1321756	-	mRNA	60S ribosomal protein L26-1-like
LOC102596641	0.652928009193377	-0.615004163613751	0.160013193035155	NA	0.437716912405939	NW_006239562.1	194612	195962	+	mRNA	glycerophosphodiester phosphodiesterase protein kinase domain-containing GDPDL2-like
LOC102581830	0.652930426419587	-0.614998822574984	0.0665638338728468	0.853077507550707	0.335220884332179	NW_006239346.1	209471	213858	+	mRNA	60S ribosomal protein L18a-like
LOC102586733	0.652957556987427	-0.614938876949964	0.143568360515905	NA	0.42043335145169	NW_006239132.1	675895	681496	-	mRNA	uncharacterized LOC102586733
LOC102590908	0.653004852529781	-0.614834382296913	0.0791265685692361	0.884188406312	0.350178033442898	NW_006239120.1	150729	153636	+	mRNA	uncharacterized LOC102590908%2C transcript variant X2
LOC102597966	0.653156788904247	-0.614498745652859	0.114846002888148	0.936034875010782	0.389717327657295	NW_006239054.1	1437283	1442389	+	mRNA	sm-like protein LSM3A
LOC102591767	0.653163536044232	-0.614483842623012	0.138400411679318	0.958092396834675	0.414694683141811	NW_006238999.1	616100	619616	+	mRNA	putative F-box protein PP2-B12
LOC102579772	0.653211371216811	-0.614378189083728	0.104858037838049	NA	0.378837812428243	NW_006239081.1	1394747	1397612	-	mRNA	(RS)-norcoclaurine 6-O-methyltransferase-like%2C transcript variant X1
LOC102596892	0.65324667263575	-0.614300223806097	0.0930121805870495	0.912780719455554	0.365716266056793	NW_006239025.1	468304	472849	-	mRNA	DEAD-box ATP-dependent RNA helicase 42
LOC102582388	0.653261012967814	-0.614268553535524	0.0903311669044186	0.912780719455554	0.362688468784378	NW_006239613.1	18801	32856	-	mRNA	chromatin structure-remodeling complex protein BSH
LOC102600869	0.653322681983931	-0.614132366953465	0.175970115416716	0.979948290850169	0.453814389152833	NW_006238947.1	519042	522730	-	ncRNA	uncharacterized LOC102600869%2C transcript variant X1
LOC102605263	0.653334633420995	-0.61410597552125	0.0977952915773733	NA	0.370918180695765	NW_006239336.1	227337	236724	-	mRNA	uncharacterized protein At2g37660%2C chloroplastic%2C transcript variant X2
LOC102592191	0.653363034232618	-0.614043262146754	0.168179923523373	0.979948290850169	0.445580218304038	NW_006239308.1	427037	453295	+	mRNA	putative ion channel POLLUX-like 2%2C transcript variant X2
LOC102580372	0.653368119847061	-0.614032032613098	0.0987730812984896	0.915526967961408	0.371953288949498	NW_006239417.1	183089	187623	-	mRNA	50S ribosomal protein L24%2C transcript variant X2
LOC102592705	0.653467391182874	-0.613812849306636	0.158746100430838	0.979948290850169	0.435544094018716	NW_006239115.1	551251	572090	+	misc_RNA	uncharacterized LOC102592705%2C transcript variant X3
LOC102579364	0.653517742852536	-0.613701689504942	0.16907415464021	0.979948290850169	0.446268517934776	NW_006239237.1	267527	269071	-	mRNA	pentatricopeptide repeat-containing protein At3g14580%2C mitochondrial
LOC102597841	0.653595913633836	-0.61352913129151	0.169727274512718	0.979948290850169	0.446826724586955	NW_006239010.1	1464346	1465877	+	pseudogene
LOC102581624	0.653753085787111	-0.613182243831025	0.0923370624072581	0.912780719455554	0.364296296856958	NW_006239467.1	22759	29035	-	mRNA	alpha-soluble NSF attachment protein-like
LOC102594026	0.653802002118657	-0.613074299852794	0.158349963451188	0.979948290850169	0.434606335350123	NW_006239107.1	1113100	1115534	+	mRNA	uncharacterized LOC102594026
LOC107062886	0.653851462677842	-0.612965163135137	0.145811338282491	0.969825627514893	0.421430489231078	NW_006239201.1	611766	612173	+	ncRNA	uncharacterized LOC107062886
LOC102584068	0.653862526889561	-0.612940750635911	0.175164742733673	0.979948290850169	0.452089905744029	NW_006239613.1	110797	112633	-	mRNA	uncharacterized LOC102584068
LOC102577830	0.654006616996137	-0.61262286243737	0.0964137554095938	0.912780719455554	0.368496273713489	NW_006239350.1	222727	225253	+	mRNA	uncharacterized LOC102577830
LOC102592157	0.654050733430258	-0.612525547803983	0.142659030760515	NA	0.417832213798926	NW_006239181.1	324246	325603	-	mRNA	uncharacterized protein At4g22758-like
LOC102582965	0.654088489248726	-0.61244226900439	0.146550146241213	0.970415309857654	0.421842908216492	NW_006239600.1	96714	103960	-	mRNA	deSI-like protein At4g17486
LOC102581875	0.654164542503489	-0.612274531340572	0.119464361991872	0.936509877953004	0.393233390585912	NW_006239053.1	738925	740683	-	mRNA	proliferating cell nuclear antigen
LOC102584949	0.654197218657398	-0.612202469122599	0.111526705862579	0.935923585195552	0.384701929208779	NW_006239040.1	69535	73235	-	mRNA	uncharacterized LOC102584949%2C transcript variant X1
LOC102598094	0.65433395443609	-0.611900958490519	0.0956727992844554	NA	0.367242532389546	NW_006238936.1	214810	215599	-	mRNA	uncharacterized LOC102598094
LOC102577616	0.654398819644556	-0.611757948830318	0.168723630901885	0.979948290850169	0.444489256208346	NW_006239143.1	315131	325149	-	mRNA	POTH1
LOC102590696	0.654499132506748	-0.611536814907897	0.0954950906765925	0.912780719455554	0.3668273432267	NW_006239201.1	532440	540094	-	mRNA	DNA-directed RNA polymerase II subunit RPB7
rpl2	0.65468577525	-0.611125461919733	0.179312176347035	0.979948290850169	0.455087088126651	NC_008096.2	153670	155160	+	protein_coding
LOC102592197	0.654786037590434	-0.610904536230159	0.11142974194166	0.935923585195552	0.383782317460667	NW_006238976.1	1122449	1124033	-	mRNA	hornerin-like
LOC102604611	0.654805277923086	-0.610862144482175	0.172095446196216	0.979948290850169	0.447353659836468	NW_006239015.1	784069	787144	-	mRNA	uncharacterized LOC102604611%2C transcript variant X1
LOC102597945	0.654873149271067	-0.610712615169935	0.0973285838817191	NA	0.368355189029276	NW_006239014.1	258029	260577	+	mRNA	protein C2-DOMAIN ABA-RELATED 2-like
LOC102579497	0.65490175521185	-0.61064959724407	0.172286163572676	NA	0.447396871697572	NW_006239304.1	345999	371447	+	ncRNA	uncharacterized LOC102579497%2C transcript variant X1
LOC102588003	0.65502664548666	-0.610374500405841	0.107542658698987	0.927753499013791	0.379270765517155	NW_006239413.1	103688	106631	-	mRNA	ADP-ribosylation factor-like protein 8A
LOC102599411	0.655036607573541	-0.61035255909376	0.0797291741298456	0.886711159414373	0.348323129885269	NW_006238928.1	252207	257995	-	mRNA	GATA transcription factor 24-like%2C transcript variant X1
LOC102581547	0.65507152073312	-0.610275666139491	0.100309014644204	0.918157014399293	0.371359070735033	NW_006239075.1	55694	58334	-	mRNA	40S ribosomal protein S14-2-like
LOC102592248	0.655101865951225	-0.610208836976075	0.114159239797557	NA	0.386264023812526	NW_006239075.1	251540	254214	+	mRNA	uncharacterized LOC102592248
LOC102584908	0.655201141429305	-0.609990224579742	0.0909223273648728	0.912780719455554	0.360823026885106	NW_006239396.1	275554	278400	-	mRNA	60S ribosomal protein L11-2-like
LOC102596256	0.655294378053373	-0.609784940374799	0.065660160641152	0.853077507550707	0.331272233358406	NW_006239144.1	754075	756472	-	mRNA	uncharacterized LOC102596256%2C transcript variant X1
LOC102588220	0.655304690662773	-0.609762236329304	0.077208223222277	0.880447770754418	0.345059996358311	NW_006238997.1	136399	150168	-	mRNA	diaminopimelate epimerase%2C chloroplastic
LOC102578900	0.655364963140141	-0.609629548731007	0.0683001272593918	0.853077507550707	0.334406112291593	NW_006239089.1	171814	176748	+	mRNA	short-chain dehydrogenase TIC 32%2C chloroplastic-like
LOC102603439	0.65544014131229	-0.609464063906616	0.138252528382978	0.958092396834675	0.411152774983239	NW_006239222.1	479352	483363	+	mRNA	chaperone protein DnaJ%2C transcript variant X2
LOC102578367	0.655590340001041	-0.609133498130387	0.107560335623236	0.927753499013791	0.378518662287056	NW_006238944.1	1387649	1399527	+	mRNA	uncharacterized LOC102578367
LOC102601589	0.655613545272597	-0.609082433409521	0.167604820109008	0.979948290850169	0.441382961877801	NW_006239529.1	47636	51700	-	mRNA	monocopper oxidase-like protein SKS1
LOC102596665	0.655645357795022	-0.60901243080631	0.0790893011298894	0.884188406312	0.346819045414066	NW_006239078.1	51747	54022	-	mRNA	HVA22-like protein e
LOC102595031	0.655686621273064	-0.608921636688404	0.0853715355986439	0.906197462121648	0.353955235288574	NW_006239161.1	70703	74546	+	mRNA	probable CCR4-associated factor 1 homolog 7
LOC102591739	0.655742161224078	-0.608799438345624	0.0897220723543142	NA	0.358778819715481	NW_006239305.1	459399	460268	-	mRNA	21 kDa protein-like%2C transcript variant X1
LOC102602939	0.655893511622393	-0.608466491515075	0.0951929191364421	0.912780719455554	0.364652749671544	NW_006239023.1	1172487	1175810	-	mRNA	aminomethyltransferase%2C mitochondrial-like
LOC102598193	0.655895986672798	-0.6084610474359	0.13498716895589	NA	0.407073218252235	NW_006239095.1	386367	389211	+	pseudogene
LOC107063351	0.655988165809307	-0.608258306388861	0.137540239789171	NA	0.409597820961797	NW_006239264.1	225808	227025	-	ncRNA	uncharacterized LOC107063351
LOC102593056	0.656170990170854	-0.607856282289478	0.121940842432865	0.936509877953004	0.393007575694847	NW_006239190.1	291123	317936	-	mRNA	SET and MYND domain-containing protein 4%2C transcript variant X3
LOC102600044	0.656231223765423	-0.607723855343962	0.165059581129546	0.979948290850169	0.437761147503851	NW_006239050.1	609871	610930	+	mRNA	protein YLS9-like
LOC102592186	0.656249797828732	-0.607683021673095	0.167480702795233	0.979948290850169	0.440240222054727	NW_006238953.1	2109701	2114263	+	ncRNA	uncharacterized LOC102592186%2C transcript variant X1
LOC102602290	0.656281919909601	-0.607612406439717	0.123616785104166	NA	0.394612822650505	NW_006239103.1	98854	100533	+	mRNA	acid phosphatase 1-like
LOC102588920	0.656323288859605	-0.607521468542109	0.126060264401979	0.93985898959888	0.397118500281944	NW_006239101.1	546809	549593	-	mRNA	uncharacterized LOC102588920%2C transcript variant X2
LOC102590931	0.656411501222277	-0.607327577834976	0.164043719071185	0.979948290850169	0.436424122292443	NW_006239225.1	224488	228905	-	mRNA	probable plastid-lipid-associated protein 11%2C transcript variant X2
LOC102579444	0.65644888351945	-0.607245419434298	0.162231873892606	0.979948290850169	0.434490179750506	NW_006239061.1	1100646	1103353	+	mRNA	non-specific lipid-transfer protein-like protein At5g64080
LOC102598162	0.656454639188971	-0.607232770102902	0.176044041091376	0.979948290850169	0.448792674769626	NW_006239697.1	94359	95149	+	mRNA	oleosin 1-like
LOC102586281	0.656505445499991	-0.607121117031577	0.104795518265723	0.924939061651573	0.374295579105737	NW_006240762.1	225	2195	+	mRNA	60S ribosomal protein L35a-2
LOC102595140	0.65652199504732	-0.607084749246527	0.129894781857208	0.946972474279896	0.400843816973585	NW_006239165.1	811123	819202	+	mRNA	alpha/beta hydrolase domain-containing protein 17B-like%2C transcript variant X1
LOC102587356	0.656546995504181	-0.607029812247179	0.0959911820892024	0.912780719455554	0.36466853836454	NW_006239356.1	368029	369964	-	mRNA	12S seed storage globulin 1-like
LOC102600913	0.656646786368989	-0.606810548665447	0.0751739295043961	0.878772031843086	0.341019429097888	NW_006239594.1	9333	13615	+	mRNA	ras-related protein RABB1c
LOC102605772	0.656646887205056	-0.606810327122168	0.112371284040422	0.935923585195552	0.382212760555682	NW_006239079.1	703483	708371	+	mRNA	protein GLC8%2C transcript variant X2
LOC102589557	0.656685340644114	-0.606725844940623	0.156673045096803	0.979948290850169	0.428372810321521	NW_006239029.1	11060	13306	+	mRNA	epsin-3
LOC102600960	0.656708910697499	-0.606674063993508	0.180704931109842	0.979981021438975	0.45321951039843	NW_006239190.1	760525	762024	+	mRNA	myb-related protein 308-like
LOC102593476	0.65675385832729	-0.606575323893439	0.182566119023508	0.98054857376141	0.455080950397377	NW_006239025.1	406234	410350	+	mRNA	phytosulfokine receptor 2
LOC102579464	0.656946493507644	-0.606152223114025	0.0844417883513281	NA	0.351295727145603	NW_006239180.1	27116	27871	-	mRNA	uncharacterized LOC102579464
LOC102589685	0.656966344007515	-0.606108630849899	0.178925793533261	0.979948290850169	0.450950239675788	NW_006239109.1	232774	234637	+	mRNA	uncharacterized acetyltransferase At3g50280-like
LOC102597025	0.656981455980092	-0.606075445409967	0.10469182610105	NA	0.373539338153749	NW_006239206.1	77904	80405	+	mRNA	subtilisin-like protease SBT1.7
LOC102591891	0.657172072064068	-0.60565692371501	0.117850863601673	0.936034875010782	0.387283775816656	NW_006239017.1	863667	866369	+	mRNA	uncharacterized LOC102591891
LOC102577791	0.657213247667456	-0.605566533419349	0.118147659984916	0.936034875010782	0.387538781808245	NW_006239053.1	1452137	1456441	-	mRNA	ubiquitin-conjugating enzyme E2-like protein
LOC102578400	0.657263019203945	-0.605457280554592	0.096042089790977	0.912780719455554	0.363779567256336	NW_006238985.1	579198	587157	+	mRNA	F-actin-capping protein subunit alpha
LOC102600146	0.65741851424173	-0.605116008672035	0.0832875810675897	0.895853839161724	0.349390020836989	NW_006239019.1	1383366	1386601	+	mRNA	40S ribosomal protein S24-1
LOC102606289	0.657462033016854	-0.6050205105354	0.0775623650880129	0.880447770754418	0.342786206115729	NW_006239457.1	301970	308856	-	mRNA	probable nucleoredoxin 1
LOC102589841	0.657536201811215	-0.604857768184737	0.137962717959888	0.958092396834675	0.407745314737646	NW_006239345.1	72476	75981	+	mRNA	transmembrane protein 256 homolog
LOC102586293	0.657693872559499	-0.604511865498715	0.183159599988031	0.981413787627742	0.454148211587071	NW_006239071.1	242053	242895	-	mRNA	uncharacterized LOC102586293
LOC102582578	0.657799622323824	-0.604279915038314	0.0683923370790658	0.853077507550707	0.331582303760211	NW_006238946.1	2640637	2642043	-	mRNA	pathogenesis-related protein STH-2-like
LOC102588906	0.657853353405794	-0.604162076114263	0.120169734196937	0.936509877953004	0.388763285305797	NW_006239030.1	277886	283648	+	mRNA	autophagy-related protein 8i-like
LOC102587255	0.657881187969635	-0.604101035249312	0.0784914509394019	NA	0.343335418888318	NW_006239460.1	39582	40615	-	mRNA	cysteine-rich repeat secretory protein 55-like
LOC102596908	0.657912902164346	-0.604031489547919	0.0864294642377999	0.908343401607704	0.352299295400611	NW_006239060.1	1021677	1028372	-	mRNA	U-box domain-containing protein 3%2C transcript variant X1
LOC102596459	0.657997986404019	-0.60384492583472	0.142212725091194	0.965154101890321	0.411450428534804	NW_006239126.1	489732	493587	-	mRNA	uncharacterized LOC102596459%2C transcript variant X7
LOC102592146	0.658078225044544	-0.603669009139456	0.117236265308847	0.936034875010782	0.385366537164738	NW_006239113.1	186423	192217	+	mRNA	NADH dehydrogenase [ubiquinone] 1 beta subcomplex subunit 7
LOC102587856	0.658109172955377	-0.603601164093135	0.121347601300179	0.936509877953004	0.38963580160635	NW_006238936.1	3779298	3781226	-	mRNA	AAA-ATPase At2g46620-like%2C transcript variant X1
LOC102579867	0.658147656624235	-0.603516803355951	0.0805498561743099	0.886963880891855	0.345359216954914	NW_006239051.1	787861	795152	+	mRNA	probable plastid-lipid-associated protein 14%2C chloroplastic
LOC102594033	0.658210107892991	-0.603379913312488	0.104381877627699	0.924770490126009	0.371545861246793	NW_006239139.1	352584	357691	-	mRNA	ADP-ribosylation factor-like protein 5
LOC102578305	0.658241714222877	-0.603310638775236	0.172195546784128	0.979948290850169	0.44192657553777	NW_006239511.1	142760	144049	+	mRNA	F-box protein At3g08750-like
LOC102578867	0.658275779457093	-0.603235978552766	0.145847737195944	0.969825627514893	0.41477886836681	NW_006239002.1	1554408	1556028	+	mRNA	probable carboxylesterase 12
RPS4	0.658279096123207	-0.603228709675726	0.0728938833737238	0.870424899319963	0.336342652407732	NW_006238977.1	1790703	1793235	+	mRNA	40S ribosomal protein S4
LOC102585995	0.658352855323841	-0.603067066882582	0.180544503081102	0.979981021438975	0.450359120002347	NW_006238937.1	689860	691063	-	mRNA	caffeoyl-CoA O-methyltransferase-like
LOC102583921	0.658387003514811	-0.602992237484128	0.113194662400388	0.936034875010782	0.380677913804153	NW_006238968.1	599031	602126	-	mRNA	suberization-associated anionic peroxidase 2-like
LOC102592104	0.658412857125384	-0.602935586694767	0.10494023937507	0.924939061651573	0.37187004380097	NW_006239500.1	180524	187203	-	mRNA	putative MO25-like protein At5g47540
LOC102586607	0.65847149650204	-0.602807103525042	0.108666203283524	0.930750808298892	0.375764039436068	NW_006239030.1	162559	163220	+	pseudogene
LOC102592290	0.658493639879713	-0.602758588738617	0.101246284131328	0.920682885107505	0.367795547716826	NW_006239257.1	641033	644102	-	mRNA	SKP1-like protein 1B
LOC102594870	0.658588765832875	-0.602550192148502	0.136074899734729	0.954505773554634	0.404241948900232	NW_006239018.1	1446132	1448145	+	mRNA	neurofilament medium polypeptide-like
LOC102589721	0.65870611480409	-0.602293152085929	0.104399543112954	0.924770490126009	0.370895563610037	NW_006238947.1	2493995	2497460	-	mRNA	trihelix transcription factor PTL-like
LOC102598518	0.658716727832116	-0.602269907669015	0.154214140426608	0.979549360340717	0.422703971369387	NW_006239062.1	1209258	1219309	-	mRNA	ABC transporter G family member 25
LOC102592192	0.658762557805335	-0.602169536185633	0.0960188944160523	0.912780719455554	0.361778930068249	NW_006239309.1	12365	22811	-	pseudogene
LOC102605156	0.658764319244244	-0.602165678626104	0.176600896827558	NA	0.445621126667243	NW_006238976.1	2244722	2246525	+	mRNA	uncharacterized LOC102605156
LOC102591790	0.658855576711748	-0.601965838450001	0.118629670875423	0.936034875010782	0.385739232775813	NW_006239768.1	68206	70959	-	mRNA	DNA topoisomerase 6 subunit B-like%2C transcript variant X2
LOC102599490	0.658964355675687	-0.601727664981339	0.184414093609087	0.982174674164465	0.45335192682849	NW_006239031.1	42584	43601	+	mRNA	germin-like protein subfamily 1 member 13
LOC102587986	0.65913005802052	-0.601364932312223	0.124311700761501	0.93985898959888	0.391278019979603	NW_006239288.1	440930	442587	+	mRNA	10 kDa chaperonin-like
LOC102581703	0.659215485286009	-0.601177962373914	0.0892824002505201	0.912780719455554	0.353801578018688	NW_006238968.1	509709	512882	+	mRNA	F-box protein At1g61340-like%2C transcript variant X2
LOC102591702	0.659306718799606	-0.60097831137459	0.0960248483727682	0.912780719455554	0.361069719112019	NW_006239149.1	1012227	1017867	-	mRNA	pentatricopeptide repeat-containing protein At5g25630-like%2C transcript variant X2
LOC102593307	0.659670066563396	-0.600183452759918	0.147809479551615	0.973366576851507	0.414688286982801	NW_006238952.1	595159	597200	+	mRNA	formamidopyrimidine-DNA glycosylase-like
LOC107059384	0.659756094380823	-0.5999953226327	0.180786192225415	0.979981021438975	0.448313656282628	NW_006240647.1	2054	3132	-	pseudogene
LOC102592795	0.659915175348498	-0.599647500671973	0.0900436316335748	0.912780719455554	0.353739359591143	NW_006239017.1	151215	152925	-	mRNA	40S ribosomal protein S29
LOC102586657	0.660060986668736	-0.59932876571975	0.173206495639982	0.979948290850169	0.440044619419931	NW_006238937.1	707618	708807	-	mRNA	caffeoyl-CoA O-methyltransferase
LOC102597770	0.660128170006905	-0.599181930596314	0.0800254661687015	0.886963880891855	0.342284382120221	NW_006239168.1	73393	75666	+	mRNA	40S ribosomal protein S15a-1
LOC102582408	0.660156511759297	-0.599119991673297	0.118552774655761	0.936034875010782	0.38383549188769	NW_006239051.1	898285	901730	+	mRNA	probable protein phosphatase 2C 51
LOC102583696	0.660330066710679	-0.598740757422521	0.0963022473728779	0.912780719455554	0.360025515654305	NW_006238973.1	1432612	1440348	+	mRNA	uncharacterized LOC102583696%2C transcript variant X2
LOC102578169	0.660586507573129	-0.598180591894449	0.0894971812295279	0.912780719455554	0.352273758903417	NW_006239302.1	144119	150450	+	mRNA	B-box zinc finger protein 19-like
LOC102586714	0.660646163055653	-0.598050312541282	0.0915241714337831	0.912780719455554	0.354418682167721	NW_006239030.1	1538878	1543423	-	mRNA	stem-specific protein TSJT1-like
LOC102602624	0.661058242204743	-0.597150709631973	0.0916914033745265	0.912780719455554	0.354068039271267	NW_006239103.1	104715	107988	+	mRNA	eukaryotic translation initiation factor isoform 4E-2-like
LOC102597561	0.661159551454625	-0.596929629030293	0.187480210225122	0.982174674164465	0.452881577700207	NW_006239071.1	583490	586277	+	mRNA	DNA-directed RNA polymerases I and III subunit RPAC2-like
LOC102589758	0.661248614590346	-0.596735300308307	0.185750869216824	0.982174674164465	0.450960455521298	NW_006239487.1	68026	71173	+	ncRNA	uncharacterized LOC102589758
LOC102582801	0.66130876557112	-0.596604070430454	0.108928827519938	0.930750808298892	0.372173579645329	NW_006239239.1	687960	690877	+	mRNA	uncharacterized LOC102582801%2C transcript variant X1
LOC107059936	0.661613710013644	-0.59593896442328	0.146181239275241	0.970085089485294	0.410100592769348	NW_006238973.1	1418782	1420235	-	ncRNA	uncharacterized LOC107059936
LOC102578342	0.661614695081353	-0.595936816415735	0.17294901798785	0.979948290850169	0.43729206443302	NW_006239104.1	640324	655865	-	misc_RNA	DNA replication ATP-dependent helicase/nuclease DNA2%2C transcript variant X3
LOC102585233	0.661630422258414	-0.595902522663117	0.109937042688999	0.933811065191259	0.372794121351252	NW_006239405.1	185954	196495	+	mRNA	NAP1-related protein 2-like
LOC102581639	0.661634934341218	-0.59589268403256	0.069265483831795	0.85444526699287	0.328011157418925	NW_006239653.1	117010	117953	-	mRNA	phospholipase A1-II 1-like
LOC102602568	0.661689513722159	-0.595773678595341	0.159705288741579	0.979948290850169	0.423717496312151	NW_006238964.1	161522	165837	-	mRNA	uncharacterized LOC102602568
LOC102593024	0.661726246161007	-0.595693592338268	0.122827819171401	0.936509877953004	0.386058903237834	NW_006239038.1	813405	815411	+	mRNA	ubiquitin-40S ribosomal protein S27a-like
LOC102579029	0.66173159156439	-0.595681938341093	0.168371716641317	0.979948290850169	0.432451205903958	NW_006239206.1	434951	436782	+	mRNA	probable (S)-N-methylcoclaurine 3'-hydroxylase isozyme 2
LOC107063419	0.661734184383648	-0.595676285535324	0.181564266899677	0.980506570526094	0.445880792295692	NW_006239278.1	381272	383237	-	ncRNA	uncharacterized LOC107063419
LOC102597591	0.661762355520415	-0.595614868889205	0.187590420827187	0.982174674164465	0.451996974288471	NW_006238943.1	59232	62154	+	mRNA	uncharacterized LOC102597591
LOC102585933	0.661767278570346	-0.595604136285206	0.0832685696800845	0.895853839161724	0.343876728156598	NW_006239614.1	151759	157042	+	mRNA	flavonol synthase/flavanone 3-hydroxylase-like
LOC102597143	0.66177283866877	-0.595592014965545	0.121352691275007	0.936509877953004	0.384471002618133	NW_006239232.1	179622	182770	-	mRNA	uncharacterized LOC102597143
LOC102581788	0.661786311712803	-0.595562643412625	0.0907877048457743	0.912780719455554	0.352141986274975	NW_006238927.1	1161564	1163977	+	mRNA	pentatricopeptide repeat-containing protein At3g06430%2C chloroplastic-like%2C transcript variant X1
LOC102602314	0.661853784321742	-0.595415560533092	0.1153945277293	0.936034875010782	0.378185201476453	NW_006238934.1	3623370	3626421	+	mRNA	14 kDa zinc-binding protein
LOC102595705	0.661947727510933	-0.595210799664958	0.114406396977939	0.936034875010782	0.377027480870635	NW_006238937.1	196260	199635	-	mRNA	uncharacterized LOC102595705
LOC102585154	0.661969339133132	-0.595163698557253	0.131166121130453	0.950478302305191	0.394273653588641	NW_006239028.1	29239	31648	-	misc_RNA	protein NUCLEAR FUSION DEFECTIVE 6%2C chloroplastic/mitochondrial-like%2C transcript variant X3
LOC102601436	0.662041840785557	-0.59500569721089	0.181747889116172	NA	0.44556612205543	NW_006239237.1	153709	156713	+	mRNA	CASP-like protein 2A1
LOC102592937	0.662050929056592	-0.594985892550895	0.0862868681763729	0.908343401607704	0.346866153249221	NW_006239117.1	969993	978637	-	mRNA	cytoplasmic tRNA 2-thiolation protein 1
LOC102605555	0.662056729248844	-0.594973253233323	0.182011342340872	0.98054857376141	0.445810549286467	NW_006239181.1	657959	661309	+	mRNA	protein DETOXIFICATION 14-like%2C transcript variant X1
LOC102586017	0.66207772730356	-0.594927496868839	0.102698665386991	0.924244968638528	0.36455924319393	NW_006238964.1	2062774	2063936	+	mRNA	60S ribosomal protein L37-3
LOC102580040	0.662191470039209	-0.59467966798119	0.101284432331471	0.920682885107505	0.362906439390229	NW_006238980.1	1737316	1756332	-	mRNA	uncharacterized LOC102580040
LOC102605379	0.662209020819829	-0.5946414311724	0.0864078183875437	0.908343401607704	0.346798711946812	NW_006238987.1	2078240	2080320	+	mRNA	eukaryotic translation initiation factor 5A-5-like
LOC102593875	0.662235205840072	-0.59458438535938	0.0881249746362652	0.911884375660021	0.348653673535646	NW_006239434.1	73152	74008	-	mRNA	copper transporter 5
LOC107062002	0.662337883032298	-0.594360718009382	0.123411260092127	NA	0.385795217070405	NW_006239113.1	74367	76792	-	mRNA	pentatricopeptide repeat-containing protein At5g13770%2C chloroplastic
LOC102592370	0.662350247188109	-0.594333786830838	0.191462398472358	0.985837210003685	0.454987089924026	NW_006239143.1	30522	32219	-	mRNA	receptor-like protein kinase HERK 1
LOC102602207	0.66238640135797	-0.594255039946867	0.109098798351867	0.930750808298892	0.370886227188054	NW_006239195.1	394114	397810	+	mRNA	autophagy-related protein 8f
LOC102579240	0.662666400881506	-0.593645322463327	0.0986862984614151	0.915526967961408	0.359511364363145	NW_006239159.1	344070	345472	+	mRNA	probable BOI-related E3 ubiquitin-protein ligase 3%2C transcript variant X2
LOC102605690	0.662723749181858	-0.593520474532973	0.186799753195896	0.982174674164465	0.449600744720383	NW_006239248.1	449177	451239	+	mRNA	uncharacterized LOC102605690
LOC102596098	0.662822444400969	-0.593305639163035	0.190673614122789	0.985274126127423	0.453393422988367	NW_006239023.1	470165	499972	-	pseudogene
LOC102604159	0.66289663758547	-0.593144159795478	0.179235098786068	0.979948290850169	0.441618662779461	NW_006239429.1	199349	200338	+	mRNA	calmodulin-binding protein 25
LOC102595182	0.662918664791788	-0.593096221683336	0.136007370580103	0.954505773554634	0.397830803042055	NW_006238968.1	55004	58575	+	mRNA	protein NUCLEAR FUSION DEFECTIVE 6%2C chloroplastic/mitochondrial-like%2C transcript variant X3
LOC102600477	0.663049519756767	-0.592811473056839	0.119336286795971	0.936509877953004	0.380601316747172	NW_006239018.1	1765234	1767094	-	mRNA	bidirectional sugar transporter SWEET10-like
LOC102588305	0.663092106177511	-0.592718814449589	0.105654430010199	0.925558208861943	0.366319487475781	NW_006239252.1	350738	356998	-	mRNA	methyl-CpG-binding domain-containing protein 2-like%2C transcript variant X1
LOC102579315	0.663190404492075	-0.592504961835132	0.167850075999972	0.979948290850169	0.429617622261159	NW_006240210.1	3789	7753	+	mRNA	uncharacterized LOC102579315
LOC107058343	0.663341243552786	-0.592176865982886	0.0995688878906008	NA	0.359560310441866	NW_006239413.1	316556	317899	-	mRNA	agamous-like MADS-box protein AGL29
LOC102581839	0.663352058626601	-0.592153344565638	0.157329589680153	NA	0.418746292162916	NW_006239401.1	111746	112893	+	mRNA	mitogen-activated protein kinase kinase kinase A-like
LOC102600307	0.663392632284387	-0.592065105411116	0.158667384475846	0.979948290850169	0.420033124977474	NW_006239256.1	488674	492490	-	mRNA	mitochondrial intermembrane space import and assembly protein 40
LOC102599884	0.663495959094391	-0.591840415745903	0.177524179446055	0.979948290850169	0.438914855114119	NW_006239306.1	241855	243961	-	mRNA	dof zinc finger protein DOF2.5-like%2C transcript variant X1
LOC102597749	0.663531485274984	-0.591763170252914	0.153768508078778	0.979549360340717	0.41488053556558	NW_006239056.1	1414715	1418011	+	mRNA	uncharacterized LOC102597749%2C transcript variant X2
LOC102604477	0.663750883708374	-0.591286218185879	0.0803398492443236	0.886963880891855	0.338125620793864	NW_006239290.1	305529	312517	-	mRNA	uncharacterized LOC102604477%2C transcript variant X2
LOC102590926	0.66380002686706	-0.591179407078602	0.160816918045771	0.979948290850169	0.421569586693643	NW_006239208.1	421328	423621	+	pseudogene
LOC102578188	0.66387692361784	-0.591012290279452	0.112086199461726	0.935923585195552	0.371966522848046	NW_006238988.1	539537	540372	+	mRNA	18.2 kDa class I heat shock protein-like
LOC102603495	0.663907205797085	-0.590946484477343	0.144863771032303	0.96905900328042	0.405336515988961	NW_006239529.1	162223	165014	-	mRNA	BAG family molecular chaperone regulator 7
LOC102579701	0.664009139013549	-0.590724996810959	0.151173070591903	0.979549360340717	0.411540259041583	NW_006239277.1	165958	178816	-	mRNA	sporulation-specific protein 15-like%2C transcript variant X1
LOC102591696	0.664234132358821	-0.590236235763102	0.146470336118581	0.970415309857654	0.406467301498869	NW_006239132.1	810539	813109	-	mRNA	uncharacterized LOC102591696
LOC102602402	0.664307387004466	-0.590077137816127	0.16596258463516	0.979948290850169	0.425958051950852	NW_006239085.1	386268	391236	-	mRNA	uncharacterized LOC102602402
LOC102580205	0.664308404001365	-0.590074929177041	0.0886283757147543	0.912520718377128	0.346557004666067	NW_006239107.1	537963	543695	+	mRNA	SNAP25 homologous protein SNAP33-like
LOC102590635	0.6643578672944	-0.589967512515474	0.12028716017665	0.936509877953004	0.37974969629148	NW_006239476.1	50828	56235	+	mRNA	mitochondrial import receptor subunit TOM6 homolog
LOC102579909	0.664490431137375	-0.589679670480048	0.177169768972424	0.979948290850169	0.436954883913724	NW_006239263.1	212140	213392	+	mRNA	protein NUCLEAR FUSION DEFECTIVE 6%2C chloroplastic/mitochondrial-like%2C transcript variant X2
LOC102597697	0.664491546047307	-0.589677249867793	0.193947864811112	0.987180247621702	0.453951082187409	NW_006239309.1	56937	60819	-	mRNA	uncharacterized LOC102597697
LOC102591786	0.664526592204965	-0.58960116224128	0.16670719638179	0.979948290850169	0.42636299179633	NW_006239680.1	29880	38581	+	mRNA	tRNA(His) guanylyltransferase 1-like
LOC102598380	0.664606936059467	-0.589426745332622	0.171364659453364	0.979948290850169	0.430920414632425	NW_006239018.1	636199	636846	-	mRNA	ribonuclease Y-like
LOC102596779	0.664935307057662	-0.588714110254266	0.111385248966427	0.935923585195552	0.369795858192933	NW_006239058.1	1091385	1094011	+	mRNA	protein transport protein Sec61 subunit gamma-1
LOC102599533	0.665007513424439	-0.588557454245049	0.187922881626752	0.98238912567464	0.446977821168984	NW_006238936.1	2265196	2267647	-	mRNA	cytochrome P450 86A8-like
LOC102592430	0.665094961091096	-0.588367754101455	0.128963194471984	0.944934328075454	0.387542177958197	NW_006239455.1	267334	270624	-	mRNA	protein TRAUCO%2C transcript variant X1
LOC102593023	0.665120398278358	-0.588312577917143	0.115730020981102	0.936034875010782	0.374018228085274	NW_006239038.1	93883	103317	-	mRNA	uncharacterized LOC102593023%2C transcript variant X1
LOC102579053	0.6651494539474	-0.588249555411485	0.123440470513024	0.936509877953004	0.381858233663811	NW_006238960.1	1307978	1313522	-	mRNA	beta-glucuronosyltransferase GlcAT14B-like
LOC102600586	0.665188899146357	-0.588164002149331	0.174984880900518	0.979948290850169	0.433634368469388	NW_006239051.1	428338	431276	-	mRNA	protein IQ-DOMAIN 1%2C transcript variant X2
LOC102590426	0.665193580995449	-0.588153847955978	0.192662431018258	0.986873316624698	0.451473341251707	NW_006239040.1	250191	253083	+	mRNA	probable WRKY transcription factor 71
LOC102602373	0.66522848078564	-0.588078158059225	0.116963309215083	0.936034875010782	0.375134065368731	NW_006239021.1	1376303	1385847	-	mRNA	ras-related protein RABD2a
LOC107063446	0.665245925927814	-0.588040324907416	0.181347954182867	0.979981021438975	0.439947034041847	NW_006239283.1	79241	98493	+	mRNA	serine/threonine-protein kinase TOR-like%2C transcript variant X5
LOC102590283	0.66525377896867	-0.588023294399169	0.153349819209564	0.979549360340717	0.411839086046386	NW_006238973.1	1672647	1674576	+	mRNA	BTB/POZ domain-containing protein At2g24240-like
LOC102583028	0.665311174807296	-0.587898828935727	0.186320354055653	0.982174674164465	0.444857867880012	NW_006239298.1	162048	165739	-	mRNA	uncharacterized LOC102583028
LOC102601613	0.665320754307395	-0.587878056403542	0.193933214950158	0.987180247621702	0.452551137335066	NW_006239070.1	501964	507729	-	mRNA	uncharacterized LOC102601613
LOC102588886	0.665381094865075	-0.587747218645343	0.151525575134	0.979549360340717	0.409818802425364	NW_006239002.1	323651	329337	+	mRNA	BTB/POZ domain-containing protein NPY2%2C transcript variant X14
LOC102587978	0.665455218012551	-0.587586512033485	0.155402782360885	NA	0.41358822488467	NW_006238946.1	1946879	1948940	-	mRNA	protein trichome birefringence-like 34%2C transcript variant X2
LOC102587665	0.665589648710417	-0.587295098112492	0.1965986601745	0.98953144619701	0.454808156323134	NW_006238953.1	2866226	2869052	-	mRNA	uncharacterized LOC102587665
LOC102595634	0.665635979207947	-0.587194678202217	0.187752921630239	NA	0.445771210822488	NW_006238988.1	149479	150713	+	mRNA	calmodulin-like protein 3
LOC102602398	0.66567790588602	-0.587103809457839	0.121376016503148	0.936509877953004	0.379015375504322	NW_006239071.1	710705	714107	-	mRNA	mitochondrial pyruvate carrier 4
LOC102604623	0.665716990146187	-0.587019106311531	0.189006567082615	0.984038481906844	0.446904111423807	NW_006239029.1	697711	701922	+	mRNA	protein UPSTREAM OF FLC%2C transcript variant X2
LOC102579856	0.665719206795577	-0.587014302552868	0.14571724464873	0.969748303987097	0.403494315025569	NW_006239019.1	1608483	1609256	+	mRNA	60S ribosome subunit biogenesis protein NIP7 homolog
LOC102602159	0.665731932669689	-0.58698672428893	0.174291237951543	0.979948290850169	0.432070562527601	NW_006241388.1	121	965	+	mRNA	26S protease regulatory subunit 10B homolog A-like
LOC107058655	0.6657705640361	-0.5869030094166	0.145091439703394	0.96905900328042	0.40279108728522	NW_006239503.1	23631	24605	+	mRNA	uncharacterized LOC107058655
LOC102581159	0.665784215477442	-0.586873427656946	0.103282974553131	0.924244968638528	0.360234681391099	NW_006239302.1	209755	219464	-	mRNA	squalene synthase%2C transcript variant X1
LOC102602245	0.66593179977761	-0.586553661075487	0.0696863633364236	0.85444526699287	0.323358214943802	NW_006238989.1	949996	960025	-	mRNA	3-isopropylmalate dehydrogenase%2C chloroplastic-like
LOC102601199	0.665980631992141	-0.586447873349371	0.152167204213484	0.979549360340717	0.409554004027209	NW_006238937.1	317335	319515	+	mRNA	xyloglucan galactosyltransferase KATAMARI1 homolog
LOC102583624	0.666010878728872	-0.586382352185398	0.128212024094102	0.942759039666942	0.385475934570827	NW_006239025.1	964957	969967	-	mRNA	tubby-like F-box protein 7
LOC102579473	0.666190133173418	-0.585994108223031	0.135145603145436	0.954505773554634	0.392201515218615	NW_006238934.1	3762798	3764894	+	mRNA	calmodulin-7
LOC102585501	0.666219115128485	-0.585931346540899	0.106873218010576	0.927753499013791	0.363389043870216	NW_006239061.1	126435	130986	+	mRNA	putative glutamine amidotransferase YLR126C
LOC102595048	0.66623874661327	-0.585888835259213	0.0972128540402035	0.912780719455554	0.353260352989426	NW_006238936.1	2969842	2973312	+	mRNA	uncharacterized protein At5g41620%2C transcript variant X1
LOC102583510	0.666265293677424	-0.585831350528733	0.191040504603072	0.985274126127423	0.448052096218362	NW_006239446.1	268020	270760	-	mRNA	UDP-glycosyltransferase 87A2-like
LOC102603436	0.66629242843977	-0.585772595569864	0.177642903844477	0.979948290850169	0.434533889266142	NW_006238931.1	3288950	3292334	-	mRNA	GDSL esterase/lipase CPRD49-like
LOC102587647	0.666317739683871	-0.585717791235901	0.197951226653698	0.990421710991638	0.454958045892583	NW_006238936.1	2731582	2732731	+	mRNA	RING-H2 finger protein ATL67-like
LOC102581978	0.666335564756552	-0.585679197336232	0.141180178926582	0.964087366127585	0.3980393379372	NW_006239046.1	236838	240523	-	mRNA	mechanosensitive ion channel protein 10-like
LOC102581537	0.666355359352983	-0.585636340338271	0.19513573349321	0.987732226910468	0.452042081156787	NW_006239040.1	905781	912895	-	mRNA	DNA-directed RNA polymerase II subunit RPB2-like
LOC102590057	0.666405243657849	-0.585528342188987	0.194056932830733	0.987430256612606	0.450867415399073	NW_006239285.1	64291	70680	-	mRNA	replication protein A 32 kDa subunit A
LOC102586298	0.666430315085333	-0.585474066289959	0.0977728275462617	0.912780719455554	0.353600913653368	NW_006239078.1	596563	599804	+	mRNA	homeobox-leucine zipper protein ATHB-6
LOC102583133	0.666524795821596	-0.585269547940047	0.191022726698173	0.985274126127423	0.447604489389566	NW_006238939.1	2962868	2967152	+	ncRNA	uncharacterized LOC102583133%2C transcript variant X5
LOC102586455	0.666554286978289	-0.585205715649725	0.155023894450671	0.979815259208363	0.411534722255393	NW_006239401.1	389483	394421	+	mRNA	V-type proton ATPase subunit e1
LOC102593379	0.666559764823432	-0.585193859409799	0.197150649095592	0.990421710991638	0.453739928023183	NW_006239127.1	1030078	1031863	+	mRNA	probable WRKY transcription factor 71
LOC102590824	0.666592567599261	-0.585122863168973	0.142610707338275	0.966063018707148	0.399091273132986	NW_006238958.1	1977224	1979956	+	mRNA	NADH dehydrogenase [ubiquinone] 1 beta subcomplex subunit 2
LOC102605460	0.666742670411242	-0.584798034757919	0.122107190200254	0.936509877953004	0.378267879738583	NW_006238936.1	610568	612317	-	mRNA	BSD domain-containing protein 1-like
LOC102585330	0.666794173318584	-0.584686597283356	0.177666444006042	NA	0.433751831331533	NW_006238943.1	2644616	2645414	-	ncRNA	uncharacterized LOC102585330
MIR6022	0.666820130840276	-0.584630435936395	0.193746220857985	0.986873316624698	0.449862334357329	NW_006239078.1	830146	830166	-	ncRNA	stu-miR6022
LOC102580349	0.666878986448572	-0.584503104826745	0.106940678210976	0.927753499013791	0.362573000318995	NW_006239278.1	493574	494934	+	mRNA	uncharacterized LOC102580349
LOC102597394	0.666885820780585	-0.584488319825896	0.0898031558994421	0.912780719455554	0.344538776026113	NW_006239434.1	181104	184951	+	mRNA	uncharacterized monothiol glutaredoxin ycf64-like
LOC102595314	0.666896495664329	-0.584465226699454	0.160189571497474	NA	0.416157052391134	NW_006239002.1	1958635	1960567	-	mRNA	uncharacterized LOC102595314
LOC102591373	0.666901801198306	-0.584453749300547	0.197362826044863	0.990421710991638	0.453380731040859	NW_006239139.1	296716	298130	-	mRNA	non-specific lipid-transfer protein-like protein At2g13820
LOC102585010	0.666912972531929	-0.584429582785173	0.078217985595735	0.882416740237912	0.331850963594659	NW_006238963.1	1750736	1753054	+	mRNA	uncharacterized LOC102585010
LOC107062001	0.667072045377743	-0.584085510544775	0.184412165074928	0.982174674164465	0.440058091910107	NW_006239113.1	1174794	1175114	+	mRNA	fibronectin-binding protein A-like
LOC102602316	0.667328678809282	-0.583530589107965	0.146656707565764	0.970415309857654	0.402034958480622	NW_006239207.1	221962	226436	-	mRNA	uncharacterized CRM domain-containing protein At3g25440%2C chloroplastic-like
LOC102601382	0.6675408117228	-0.583072052738549	0.129885925038372	0.946972474279896	0.384979913070505	NW_006239023.1	1110408	1113832	-	mRNA	uncharacterized LOC102601382%2C transcript variant X1
LOC102601309	0.667542955896643	-0.583067418738726	0.13453963263669	0.953808354520901	0.389636949528383	NW_006238934.1	2731760	2736325	-	mRNA	IQ domain-containing protein IQM3-like
LOC102592687	0.667580150002854	-0.582987037008595	0.0781353728479958	0.882416740237912	0.330940077256883	NW_006239031.1	1634934	1637617	-	mRNA	mRNA turnover protein 4 homolog
LOC102581480	0.667735428240381	-0.582651507119036	0.156890474222402	0.979948290850169	0.411591161558219	NW_006238946.1	264743	267607	+	mRNA	epoxide hydrolase 4-like
LOC102594706	0.667773011979268	-0.582570306773023	0.162271365824058	NA	0.416874090968819	NW_006239205.1	798458	808319	-	mRNA	putative late blight resistance protein homolog R1A-3%2C transcript variant X1
LOC102588930	0.667781801806759	-0.582551316851529	0.097054512623223	0.912780719455554	0.3510816898445	NW_006239150.1	1024203	1026328	+	mRNA	40S ribosomal protein S15a-1%2C transcript variant X2
LOC102592310	0.66783868072539	-0.582428439230285	0.164932825960663	0.979948290850169	0.419414283359803	NW_006239373.1	270236	271066	+	mRNA	pathogenesis-related protein PRMS-like
LOC102595153	0.667952216406683	-0.582183195210264	0.104477788867297	0.924770490126009	0.358592657519292	NW_006238940.1	786073	799553	-	mRNA	FHA domain-containing protein FHA2-like
LOC102592447	0.667966309178039	-0.582152756869964	0.140615055565634	0.963259609959644	0.395080410718005	NW_006239538.1	42610	44906	+	mRNA	trans-resveratrol di-O-methyltransferase-like
LOC102593685	0.667989234283993	-0.582103243341107	0.181130880644204	0.979981021438975	0.435288601848718	NW_006239047.1	1048776	1057553	-	mRNA	uncharacterized LOC102593685%2C transcript variant X4
LOC102597441	0.667994778419838	-0.582091269399483	0.108107367057494	0.927898094217816	0.362276775902316	NW_006239121.1	59461	66762	-	mRNA	uncharacterized LOC102597441
LOC102600772	0.668202275077328	-0.581643200156426	0.0997710901731335	0.91805315269737	0.3533753237754	NW_006239379.1	296166	310146	+	mRNA	proteasome subunit beta type-5-like%2C transcript variant X2
LOC107062039	0.668228486124589	-0.581586609797984	0.160962995102372	NA	0.414873709012573	NW_006239117.1	252464	253947	-	mRNA	uncharacterized LOC107062039
LOC102593899	0.668247950067066	-0.58154458805704	0.189734686999958	0.985274126127423	0.443465292220676	NW_006239031.1	734444	735528	-	mRNA	uncharacterized LOC102593899
LOC102605529	0.668395991294003	-0.581225014028066	0.0870617400771655	0.908741394683772	0.339678178790716	NW_006239032.1	1643904	1648866	+	mRNA	ras-related protein RABE1c-like
LOC102590853	0.668469046156709	-0.581067337844918	0.106114820793365	0.926132429581929	0.359592477224652	NW_006239449.1	250803	254578	-	mRNA	protein RER1B%2C transcript variant X1
LOC102600209	0.668472183290549	-0.581060567274405	0.154810830039101	NA	0.40840882157497	NW_006239261.1	32099	36287	-	mRNA	homeobox protein ATH1
LOC102595425	0.668574040247041	-0.580840756584679	0.141429124031695	NA	0.394998132071058	NW_006239496.1	32463	34076	-	mRNA	protein ECERIFERUM 1-like
LOC102586975	0.668599233192229	-0.580786394539289	0.0908247226090225	0.912780719455554	0.343444512535806	NW_006239122.1	389267	392710	+	mRNA	annexin D2-like
LOC102602641	0.668602656069284	-0.580779008717009	0.172901433366407	0.979948290850169	0.426122225103305	NW_006239190.1	827576	828616	+	ncRNA	uncharacterized LOC102602641
LOC102582961	0.668645558468015	-0.580686437902946	0.0965576600401794	NA	0.349437213623032	NW_006239552.1	143294	146728	-	mRNA	protein ECERIFERUM 1
LOC102598925	0.668706346172778	-0.580555286004983	0.179905090466912	0.979948290850169	0.43291185825906	NW_006239369.1	139884	153221	-	mRNA	probable tRNA (guanine(26)-N(2))-dimethyltransferase 1%2C transcript variant X1
LOC102591149	0.668783637880219	-0.580388543278711	0.187731850178743	0.982359680536	0.440583272295692	NW_006239132.1	807667	810478	+	mRNA	dnaJ homolog subfamily B member 6
LOC102591113	0.668805538213115	-0.580341300818575	0.187342010084913	0.982174674164465	0.440158347137331	NW_006239011.1	814236	816678	+	mRNA	protein UPSTREAM OF FLC-like%2C transcript variant X1
LOC102580390	0.668820363206884	-0.580309321854994	0.121057533693239	0.936509877953004	0.374308590792847	NW_006239017.1	1419483	1421679	+	mRNA	60S ribosomal protein L17-1-like
LOC102586783	0.66882952983081	-0.580289548904018	0.176888059788516	0.979948290850169	0.429717133153177	NW_006239346.1	372726	375162	-	mRNA	uncharacterized LOC102586783
LOC102585954	0.668851335490233	-0.580242513893603	0.103575367982788	0.924244968638528	0.356466440283828	NW_006239072.1	31388	44002	-	mRNA	trafficking protein particle complex subunit 3-like
LOC107057907	0.668947302436545	-0.580035530519804	0.173368774873859	NA	0.426039752919126	NW_006239325.1	196879	199106	+	mRNA	uncharacterized LOC107057907
LOC102580833	0.669044485641702	-0.579825954153739	0.193568702808859	NA	0.445987665303845	NW_006239409.1	183951	188283	+	mRNA	NAC domain-containing protein 73%2C transcript variant X2
LOC102583639	0.669136958880839	-0.579626563130533	0.133759235822743	0.953808354520901	0.386561739492013	NW_006239075.1	1170073	1170852	+	mRNA	protein LIGHT-DEPENDENT SHORT HYPOCOTYLS 4-like
LOC102598910	0.669160913586707	-0.579574916429037	0.156627963417113	0.979948290850169	0.409158656705002	NW_006239306.1	212675	215751	+	mRNA	serine/arginine-rich splicing factor RS31-like%2C transcript variant X2
LOC102592096	0.669203675785349	-0.579482725089802	0.189594465333703	0.985274126127423	0.441753070930016	NW_006239447.1	64889	68886	+	mRNA	14 kDa zinc-binding protein
LOC102590073	0.669245901216822	-0.579391696751265	0.119791306347984	0.936509877953004	0.372443442053948	NW_006238977.1	2272966	2276691	+	mRNA	putative ER lumen protein-retaining receptor C28H8.4
LOC102602480	0.669300831031222	-0.57927328927401	0.0864721300298026	0.908343401607704	0.337904978048303	NW_006239002.1	655382	659346	+	mRNA	probable cinnamyl alcohol dehydrogenase 1
LOC107062570	0.669341331349476	-0.579185992444492	0.20179531727386	0.991059332291997	0.453746315982972	NW_006239167.1	257831	259898	+	ncRNA	uncharacterized LOC107062570%2C transcript variant X1
LOC102593897	0.669394021268094	-0.579072429320631	0.12312746301982	NA	0.375587338145755	NW_006239029.1	1329477	1330832	-	mRNA	uncharacterized protein At5g22580-like
LOC102600900	0.669419784254939	-0.579016905343792	0.188902534432854	NA	0.440708270116063	NW_006239445.1	16626	19187	+	mRNA	protein DETOXIFICATION 48-like
LOC102605015	0.669495613254645	-0.578853492297452	0.135669853057425	0.954505773554634	0.387942453874414	NW_006238947.1	676828	678491	-	mRNA	metallothionein-like protein type 2 B
LOC102580397	0.669580936781099	-0.578669640480094	0.199392889445946	0.990421710991638	0.45092903687527	NW_006239025.1	914908	916126	-	mRNA	epidermis-specific secreted glycoprotein EP1-like
LOC102584472	0.669692453000043	-0.578429384983871	0.142928312687724	0.96640896481096	0.394839649620296	NW_006238958.1	1760778	1762374	-	mRNA	ornithine decarboxylase
LOC107063177	0.669721242490065	-0.578367366124977	0.133935878851936	0.953808354520901	0.3858972265389	NW_006238928.1	359986	360657	+	mRNA	uncharacterized LOC107063177
LOC102579789	0.669781943395353	-0.578236611833357	0.115729587818216	0.936034875010782	0.367612021057086	NW_006239173.1	693072	695027	-	mRNA	probable E3 ubiquitin-protein ligase XERICO%2C transcript variant X2
LOC102590263	0.669799592190491	-0.578198597231708	0.151120478854641	0.979549360340717	0.402761672829306	NW_006238952.1	712590	715575	+	mRNA	fibrous sheath CABYR-binding protein%2C transcript variant X3
LOC102598684	0.669966584033091	-0.577838954916937	0.191859411139036	0.985841793451722	0.442755153823497	NW_006238958.1	1323333	1326492	+	mRNA	neurofilament heavy polypeptide
LOC102588735	0.670017843163525	-0.577728578569551	0.200839030682695	0.991059332291997	0.451645152668999	NW_006239206.1	834256	835549	+	mRNA	protein LURP-one-related 4-like
LOC102577567	0.670103734367814	-0.577543647863664	0.0961113648008059	0.912780719455554	0.347080407981201	NW_006238947.1	673617	675312	-	mRNA	metallothionein-like protein type 2 B
LOC102587901	0.670146153095675	-0.577452325657382	0.198479133488136	0.990421710991638	0.449065892093879	NW_006239472.1	212813	215951	-	mRNA	protein C2-DOMAIN ABA-RELATED 4-like%2C transcript variant X2
LOC107062843	0.670151313965489	-0.577441215345724	0.199526505724868	0.990421710991638	0.45010556974645	NW_006239197.1	516632	518802	+	ncRNA	uncharacterized LOC107062843
LOC102580631	0.670199141387117	-0.577338256625106	0.148701915444307	0.975093033837816	0.399782258242966	NW_006239054.1	589749	594940	+	mRNA	NADH dehydrogenase [ubiquinone] iron-sulfur protein 5-B-like
LOC102594182	0.670230110737413	-0.577271592415818	0.15451993306555	NA	0.405459598237039	NW_006239320.1	285160	288196	+	mRNA	transcription factor bHLH30-like
LOC102580932	0.670348896559251	-0.577015924207367	0.138933404139209	0.95908302580759	0.38993500538351	NW_006239346.1	196521	197482	+	mRNA	uncharacterized LOC102580932%2C transcript variant X1
LOC102593016	0.67048707681288	-0.576718569465512	0.201145242050093	0.991059332291997	0.451162156373615	NW_006239027.1	1126106	1128839	-	mRNA	putative methylesterase 11%2C chloroplastic
LOC102601121	0.670509557065664	-0.576670199248329	0.154207913301278	0.979549360340717	0.404730662750677	NW_006238985.1	1167210	1168679	+	mRNA	uncharacterized LOC102601121
LOC102597321	0.670639006125327	-0.576391698384026	0.163688004181166	0.979948290850169	0.413844247785059	NW_006239062.1	1053259	1057692	+	mRNA	calcium-dependent protein kinase 11-like
LOC102589913	0.670659168191579	-0.576348325905699	0.205154090779258	0.991059332291997	0.45489092376209	NW_006239154.1	1030733	1031808	+	mRNA	uncharacterized LOC102589913
LOC102606043	0.670662215944502	-0.576341769717032	0.121534159509218	0.936509877953004	0.372225755089557	NW_006239342.1	502852	505838	-	mRNA	60S ribosomal protein L10a-1%2C transcript variant X2
LOC107062613	0.670664988958896	-0.576335804559389	0.192689246761616	NA	0.442428346547192	NW_006239170.1	53218	54125	-	mRNA	uncharacterized LOC107062613
LOC102581597	0.670816631389271	-0.576009637163722	0.200783443554429	0.991059332291997	0.450245773813849	NW_006238962.1	2148216	2150959	+	mRNA	scopoletin glucosyltransferase-like
LOC107062802	0.670849070137477	-0.575939874299357	0.149427246183205	NA	0.399526120637717	NW_006238939.1	3351074	3358139	-	ncRNA	uncharacterized LOC107062802
LOC102594809	0.671043490163465	-0.575521824721316	0.151705320088435	0.979549360340717	0.401470678446937	NW_006238930.1	3004743	3005551	-	mRNA	50S ribosomal protein L12%2C chloroplastic-like
LOC107060503	0.671077327783295	-0.575449078116567	0.144102055708422	NA	0.393958513250364	NW_006239010.1	497164	497766	-	mRNA	monothiol glutaredoxin-S1-like
LOC102588045	0.671183030095417	-0.575221855132698	0.136083056716379	0.954505773554634	0.385915813179431	NW_006239071.1	1042582	1044761	+	mRNA	UPF0678 fatty acid-binding protein-like protein At1g79260%2C transcript variant X2
LOC102604580	0.671230567270481	-0.575119678505633	0.154250650299062	NA	0.403684317128687	NW_006238963.1	1170843	1171550	-	mRNA	nuclear transcription factor Y subunit B-5-like
LOC102596984	0.671242123621557	-0.575094840323819	0.198309554696973	0.990421710991638	0.447063590076776	NW_006239682.1	8216	9048	-	mRNA	non-specific lipid-transfer protein 2-like
LOC102589248	0.671433958909144	-0.574682589262594	0.206615844665376	0.991059332291997	0.45504065748409	NW_006239109.1	1171296	1173780	+	mRNA	B3 domain-containing protein Os01g0723500-like%2C transcript variant X1
LOC102602685	0.671445670656688	-0.57465742471362	0.205939828476373	0.991059332291997	0.454343268652939	NW_006239374.1	182857	188185	-	mRNA	ycf49-like protein
LOC102588512	0.671471449776928	-0.57460203572741	0.133626821082349	0.953808354520901	0.38308026701536	NW_006238934.1	1189303	1192451	+	mRNA	PRA1 family protein A1-like
LOC102591062	0.67150577114707	-0.574528296173617	0.194957402267166	NA	0.443290917217872	NW_006239240.1	268508	270899	+	mRNA	calmodulin-like protein 1
LOC102603620	0.671574597250962	-0.574380434465276	0.196136275139579	0.989439593676301	0.444347462225645	NW_006239775.1	62401	65734	+	mRNA	glycerophosphodiester phosphodiesterase protein kinase domain-containing GDPDL2-like%2C transcript variant X1
LOC102603655	0.671593756324646	-0.574339277002744	0.154350563745301	NA	0.403234303063236	NW_006239189.1	820727	824304	+	mRNA	uncharacterized protein At1g04910%2C transcript variant X2
LOC102580936	0.671631901521433	-0.574257337105405	0.0885604622320514	0.912520718377128	0.337195320963658	NW_006239366.1	84927	91313	+	mRNA	putative rRNA methyltransferase
LOC102588344	0.671696109761503	-0.574119421557117	0.196752807133459	0.98953144619701	0.444757885777752	NW_006239561.1	154243	159214	+	misc_RNA	ABC transporter B family member 4-like%2C transcript variant X6
LOC102580149	0.671754312036321	-0.573994417862244	0.200455087227853	0.991059332291997	0.448343440829673	NW_006238964.1	1924255	1925426	-	mRNA	uncharacterized LOC102580149
LOC102585919	0.67177557776853	-0.573948747175445	0.110680707985809	0.935842885643875	0.359810666174332	NW_006239467.1	200581	209516	+	mRNA	ATP synthase subunit delta'%2C mitochondrial
LOC102605864	0.671812192693344	-0.573870115661187	0.148541154576655	0.975093033837816	0.397223423831424	NW_006239019.1	738080	743286	+	mRNA	protein WVD2-like 1
LOC102597056	0.671815867016403	-0.573862225192367	0.19186433952581	0.985841793451722	0.439712957608958	NW_006238973.1	982027	983225	-	mRNA	putative GDP-L-fucose synthase 2
MIR8047	0.6718785588666	-0.5737276034812	0.193024884946616	0.986873316624698	0.440758423782689	NW_006239064.1	986476	986496	-	ncRNA	stu-miR8047
LOC102600073	0.671933536411705	-0.57360955746568	0.166621236582966	0.979948290850169	0.414714780927707	NW_006239197.1	342629	343753	+	mRNA	pentatricopeptide repeat-containing protein At4g38150-like
LOC102591946	0.671959245663675	-0.573554358701579	0.190639648756606	0.985274126127423	0.438266285904095	NW_006238931.1	329861	335633	-	mRNA	uncharacterized LOC102591946
LOC102604259	0.672119525948635	-0.573210278312477	0.207235380976354	0.991059332291997	0.454494520685972	NW_006238968.1	911415	915346	-	mRNA	glucose-6-phosphate/phosphate translocator 2%2C chloroplastic-like
LOC102600707	0.672282808380878	-0.572859837450536	0.206386252531569	0.991059332291997	0.453367971125771	NW_006239085.1	71515	82150	+	mRNA	kinesin-4-like%2C transcript variant X4
LOC107060790	0.672510593510199	-0.572371101442254	0.20796026682157	0.991059332291997	0.454553547495571	NW_006239023.1	1669353	1670336	-	mRNA	protein YLS9-like
LOC102590585	0.672516015627256	-0.572359469759525	0.116053977848631	0.936034875010782	0.364199639963712	NW_006238943.1	769398	774432	-	mRNA	uncharacterized LOC102590585%2C transcript variant X1
LOC102601536	0.672822606552129	-0.571701914542927	0.208086723432474	0.991059332291997	0.454148380535468	NW_006238934.1	629671	632208	-	mRNA	protein LURP-one-related 10-like
LOC107060243	0.672861925221403	-0.571617608232119	0.194560821834182	0.987732226910468	0.440653415998935	NW_006238994.1	1577159	1580366	+	mRNA	uncharacterized LOC107060243
LOC102603637	0.672872713013975	-0.571594478122506	0.181068354008094	0.979981021438975	0.427369047594737	NW_006239081.1	666094	670305	-	mRNA	uncharacterized protein C3F10.06c%2C transcript variant X2
LOC102596185	0.672893753458991	-0.571549366364351	0.204720184531925	0.991059332291997	0.450671303786418	NW_006238986.1	1838992	1840215	+	mRNA	uncharacterized protein At2g29880-like
LOC102601606	0.672958141835399	-0.571411323253172	0.199344464836884	NA	0.445225008250957	NW_006239034.1	96102	98720	+	mRNA	cationic peroxidase 1-like
LOC102578539	0.673145928912001	-0.571008799418942	0.0943186023235255	0.912780719455554	0.341299298583807	NW_006239027.1	644909	652539	-	mRNA	heat shock protein 90-5%2C chloroplastic
LOC102578969	0.673217576101305	-0.570855252409661	0.160274737879779	0.979948290850169	0.406549160954821	NW_006239005.1	622365	623674	+	mRNA	26.5 kDa heat shock protein%2C mitochondrial
LOC102591322	0.673268994559215	-0.570745067643041	0.207831842901822	0.991059332291997	0.453134209774006	NW_006238998.1	1388429	1391026	+	ncRNA	uncharacterized LOC102591322
LOC102589752	0.673308508949047	-0.570660397857423	0.180650768111951	NA	0.42626232667274	NW_006238987.1	1619500	1623013	-	mRNA	replication protein A 70 kDa DNA-binding subunit B
LOC102594043	0.673449824795669	-0.570357632815231	0.110145190611057	0.934192293797484	0.357022243681939	NW_006239205.1	275183	279632	+	mRNA	peptidyl-prolyl cis-trans isomerase FKBP62-like
LOC102591088	0.673457060012268	-0.57034213328631	0.210034810750878	0.991059332291997	0.455010697444406	NW_006239353.1	479721	481310	-	mRNA	uncharacterized LOC102591088
LOC102577741	0.673473108311116	-0.570307754664896	0.0760218098627167	0.880447770754418	0.321435964584563	NW_006238971.1	1703172	1706584	-	mRNA	transaldolase-like protein
LOC107061087	0.673483591254075	-0.57028529857581	0.208210366632879	0.991059332291997	0.4531462221029	NW_006239040.1	1510938	1512203	-	mRNA	zeatin O-glucosyltransferase-like
LOC107059978	0.673555654787181	-0.570130936774925	0.208369559177469	0.991059332291997	0.453182130987723	NW_006238976.1	868922	873804	+	ncRNA	uncharacterized LOC107059978
LOC102590761	0.673582947910051	-0.570072478568857	0.147328777606677	0.971603329770942	0.393416200316976	NW_006239596.1	110694	117624	+	misc_RNA	mediator of RNA polymerase II transcription subunit 19a-like%2C transcript variant X3
LOC102590249	0.67360847688643	-0.570017801071734	0.18823508473251	0.98238912567464	0.433204086410248	NW_006238938.1	2027204	2027797	-	mRNA	uncharacterized LOC102590249
LOC102593145	0.673752366989388	-0.569709658617241	0.210376446800451	0.991059332291997	0.454846760308024	NW_006239047.1	1109111	1124981	-	ncRNA	uncharacterized LOC102593145
LOC102582210	0.673771558046013	-0.569668565703477	0.104871557215474	NA	0.351282639597749	NW_006239064.1	79671	84591	-	mRNA	protein TPX2-like
LOC107062006	0.673819785777072	-0.569565303080454	0.133185784041327	0.953808354520901	0.379291279775566	NW_006239113.1	511892	513783	+	mRNA	zeatin O-xylosyltransferase-like
LOC102581886	0.673865494127924	-0.569467441640385	0.210281844379166	0.991059332291997	0.454559080242674	NW_006239081.1	905590	911677	+	mRNA	meiotic nuclear division protein 1 homolog%2C transcript variant X2
LOC102595361	0.673981507752099	-0.569219086626125	0.141714806225707	0.965154101890321	0.387372723824167	NW_006239190.1	354353	356997	-	mRNA	putative pterin-4-alpha-carbinolamine dehydratase
LOC102578209	0.674082952270052	-0.569001955312908	0.14838162679654	0.975093033837816	0.393698994967287	NW_006239021.1	1523931	1525410	-	mRNA	nucleoside diphosphate kinase
LOC102577725	0.674105476121196	-0.568953749813342	0.140538486246398	0.963259609959644	0.386048381256671	NW_006239183.1	581766	587430	+	mRNA	OTU domain-containing protein DDB_G0284757%2C transcript variant X1
LOC102596000	0.674136681389118	-0.568886967025045	0.194959797195336	NA	0.438940570510168	NW_006239026.1	1276755	1281542	+	mRNA	cysteine-rich receptor-like protein kinase 2
LOC102593239	0.674295402759077	-0.568547333257691	0.122668507859312	0.936509877953004	0.368309064013301	NW_006239015.1	511188	517916	+	mRNA	uncharacterized LOC102593239%2C transcript variant X5
LOC102598662	0.674350406230288	-0.568429654865539	0.10743451059522	0.927753499013791	0.353098715737017	NW_006239198.1	76284	82928	-	mRNA	tobamovirus multiplication protein 2A%2C transcript variant X1
LOC102582252	0.674358465344937	-0.568412413420802	0.115601596208697	0.936034875010782	0.361239328730226	NW_006239278.1	545589	549897	+	mRNA	probable small nuclear ribonucleoprotein G
LOC102588700	0.674392933933714	-0.568338674610028	0.177446225417194	0.979948290850169	0.421409924779163	NW_006239064.1	495004	498463	-	mRNA	septum-promoting GTP-binding protein 1-like
LOC102580161	0.674543540174226	-0.568016526189569	0.130513759407453	0.947836036684371	0.375652671436519	NW_006239475.1	106195	108414	+	mRNA	crocetin glucosyltransferase%2C chloroplastic-like
LOC102603297	0.674577491682609	-0.567943913471172	0.102986298735075	0.924244968638528	0.348315322900134	NW_006239073.1	1164808	1169004	+	mRNA	histidine-containing phosphotransfer protein 1-like
LOC102591163	0.674663171862852	-0.567760683933782	0.151247798281106	0.979549360340717	0.395614020122804	NW_006238930.1	3540412	3542916	-	mRNA	uncharacterized LOC102591163
LOC107061319	0.674703775587988	-0.567673859822632	0.210362546970326	0.991059332291997	0.453207600254926	NW_006238928.1	129252	134849	+	ncRNA	uncharacterized LOC107061319%2C transcript variant X2
LOC102578270	0.674762006163998	-0.56754935282968	0.211834475935891	0.991059332291997	0.454571521318695	NW_006239264.1	195069	196256	+	mRNA	probable CCR4-associated factor 1 homolog 9
LOC107058975	0.674779444942853	-0.567512067810009	0.155425353684151	NA	0.399480120191275	NW_006239649.1	150586	153396	-	ncRNA	uncharacterized LOC107058975%2C transcript variant X1
LOC102588854	0.674792216670985	-0.567484761799718	0.102833690458086	0.924244968638528	0.347879447208323	NW_006239338.1	99458	104510	+	mRNA	uncharacterized LOC102588854
LOC102605171	0.674847589312487	-0.567366380828757	0.131502191171805	0.950854199061924	0.376186633722989	NW_006239522.1	39473	42189	+	mRNA	60S ribosomal protein L34-like
LOC102599485	0.674892661215027	-0.567270028941381	0.104864356095926	0.924939061651573	0.349796345754174	NW_006239023.1	1053605	1057400	-	mRNA	putative lactoylglutathione lyase%2C transcript variant X2
LOC102599821	0.67493701496029	-0.567175218567172	0.113538197351776	0.936034875010782	0.358407267100011	NW_006239038.1	219085	222805	-	mRNA	mitochondrial fission 1 protein A-like
LOC102600409	0.674997375346343	-0.567046202475267	0.0849346679325619	0.904505824245966	0.329152740167971	NW_006238937.1	1510600	1511244	-	mRNA	ferredoxin-1%2C chloroplastic
LOC102593256	0.67502879960185	-0.566979039899558	0.139924576313983	0.96229548913053	0.384113414930595	NW_006239052.1	751041	753877	+	mRNA	1-aminocyclopropane-1-carboxylate oxidase homolog 1-like%2C transcript variant X2
LOC107059549	0.675068861555945	-0.56689342063781	0.10407906774387	NA	0.348773363138672	NW_006238951.1	966354	970444	-	ncRNA	uncharacterized LOC107059549
LOC102595822	0.675095288278151	-0.566836944984708	0.117501025585888	0.936034875010782	0.362115304954058	NW_006238958.1	2082591	2084908	+	mRNA	uncharacterized LOC102595822
LOC107062295	0.675100789248644	-0.566825189324945	0.162078972303454	0.979948290850169	0.405421426888946	NW_006239141.1	727908	728930	+	mRNA	uncharacterized LOC107062295
LOC102587297	0.675115640504353	-0.566793452438189	0.186035571166495	NA	0.42861025584762	NW_006239073.1	564164	579910	+	mRNA	uncharacterized LOC102587297
LOC102602918	0.675124436159215	-0.566774656599035	0.192518807595236	0.986873316624698	0.434922001149278	NW_006238985.1	462423	463828	-	mRNA	glutathione transferase GST 23-like
LOC102581332	0.675159064924113	-0.566700659179439	0.116514524866007	0.936034875010782	0.361054071731896	NW_006239128.1	1037857	1039017	+	mRNA	60S ribosomal protein L29-2-like
LOC102580173	0.675203368505903	-0.566605993397597	0.0976987757481692	0.912780719455554	0.342129867115353	NW_006239594.1	201405	203208	+	mRNA	probable glutathione S-transferase parC%2C transcript variant X1
LOC102600448	0.675321519676509	-0.56635356397577	0.145236066014285	0.96905900328042	0.388827797051164	NW_006238977.1	1621886	1627041	+	mRNA	ran-binding protein 1 homolog a
LOC102590697	0.67549542836923	-0.565982089202219	0.19151291695356	0.985837210003685	0.43333198566346	NW_006238934.1	359946	364392	-	mRNA	putative disease resistance protein RGA3
LOC102577873	0.675601126537402	-0.565756361110752	0.0892411410680996	0.912780719455554	0.332912548907782	NW_006239336.1	199168	202217	+	mRNA	putative calmodulin-like protein
LOC102581432	0.675634972440775	-0.565684087557673	0.173995625266833	0.979948290850169	0.416104333280323	NW_006239053.1	1536696	1540805	+	mRNA	transcription factor LUX
LOC102595164	0.675863065250336	-0.565197119231913	0.153043557233464	0.979549360340717	0.395557195768684	NW_006238946.1	2197019	2210565	-	mRNA	uncharacterized LOC102595164%2C transcript variant X4
LOC102579784	0.675917268071718	-0.565081422709743	0.123508477865276	0.936509877953004	0.36688527920979	NW_006239147.1	913003	915660	+	misc_RNA	60S ribosomal protein L7a-2-like
LOC102578845	0.675923890326256	-0.565067288070149	0.122347191553829	NA	0.365740253423086	NW_006238963.1	1368721	1369316	+	mRNA	flowering-promoting factor 1-like protein 3
LOC102592596	0.675931583662669	-0.565050867471194	0.212391279444754	0.991059332291997	0.453122039419765	NW_006239106.1	502168	504935	+	mRNA	cytochrome P450 CYP736A12-like
LOC102583106	0.675978505810686	-0.564950721239864	0.180133135917991	0.979980130852135	0.421496426605625	NW_006239128.1	1129699	1132440	+	mRNA	GATA transcription factor 1-like
LOC102596861	0.676049155690202	-0.564799945876589	0.0856125870769771	0.906197462121648	0.328561213048963	NW_006239402.1	240205	241306	-	mRNA	uncharacterized LOC102596861
LOC102598121	0.676100423730048	-0.56469054356193	0.0934818422554847	0.912780719455554	0.336664350534852	NW_006238964.1	1601906	1606682	+	mRNA	RWD domain-containing protein 1%2C transcript variant X1
LOC107059931	0.676287236711837	-0.564291968253978	0.213555356148344	0.991059332291997	0.453666185885187	NW_006238973.1	1549628	1550652	+	ncRNA	uncharacterized LOC107059931
LOC102604937	0.676331861885058	-0.564196774394607	0.214224194385227	0.991059332291997	0.454252453531677	NW_006238981.1	798377	803321	-	mRNA	putative pentatricopeptide repeat-containing protein At1g64310
LOC102601697	0.676412498908208	-0.56402477643709	0.200574983464112	NA	0.44067357295721	NW_006239434.1	302624	304950	+	mRNA	AT-hook motif nuclear-localized protein 10-like
LOC102602810	0.676418982895589	-0.564010947048043	0.200355807449071	0.991059332291997	0.440448248511025	NW_006238999.1	907579	912589	+	mRNA	uncharacterized protein SYNPCC7002_A1590
LOC102601818	0.676479617825006	-0.563881628099842	0.21527679053569	0.991059332291997	0.455042126658225	NW_006239651.1	24335	24997	-	ncRNA	uncharacterized LOC102601818
LOC107059259	0.676543402104704	-0.563745604894444	0.21530557520567	0.991059332291997	0.454960900476581	NW_006239961.1	23632	25228	-	ncRNA	uncharacterized LOC107059259
LOC102583693	0.676612425376762	-0.563598423719343	0.210737622857449	0.991059332291997	0.450324032026359	NW_006238968.1	1739307	1741724	-	mRNA	ubiquitin-conjugating enzyme E2 5B-like
LOC102590986	0.676704026228624	-0.563403122620673	0.128726239980117	0.944432026152566	0.370868793682614	NW_006239491.1	178712	181299	-	mRNA	actin-depolymerizing factor 2
LOC102593585	0.676725646177168	-0.563357030838902	0.138773371411622	0.958781963305716	0.38055038643425	NW_006239060.1	892733	895018	+	mRNA	probable 60S ribosomal protein L14
LOC102598815	0.676843773293783	-0.56310522047245	0.172689007055893	NA	0.412950527190684	NW_006239010.1	1485491	1489437	+	mRNA	serine/threonine-protein kinase HT1-like
LOC102589100	0.676884028862404	-0.563019418128518	0.167025149448409	NA	0.407445972888966	NW_006238987.1	1615210	1616751	+	mRNA	basic 7S globulin-like
LOC102601839	0.676995030374419	-0.562782851457098	0.168415996212814	NA	0.408609742733428	NW_006239057.1	1379849	1381599	+	mRNA	uncharacterized LOC102601839%2C transcript variant X2
LOC102604909	0.677117578985328	-0.562521720628707	0.127384165717307	0.941716603918206	0.368987981105729	NW_006239264.1	150445	156398	-	mRNA	7-dehydrocholesterol reductase-like
LOC102588809	0.677162979127316	-0.562424992429615	0.100761677973803	NA	0.342697126957023	NW_006239071.1	354604	356036	-	mRNA	glucan endo-1%2C3-beta-glucosidase 4-like
LOC102580703	0.677329051695533	-0.562071218370642	0.187130626047064	0.982174674164465	0.426097166207956	NW_006239366.1	70946	80169	+	ncRNA	uncharacterized LOC102580703
LOC102594161	0.677441677086973	-0.561831348862643	0.141459181694937	0.965154101890321	0.38209972654139	NW_006238943.1	1787810	1797926	+	pseudogene
LOC102584248	0.677474059954346	-0.561762387227759	0.211935300544782	0.991059332291997	0.45003581183716	NW_006238982.1	997990	1000343	-	ncRNA	uncharacterized LOC102584248
LOC102589509	0.677497564347429	-0.561712335004178	0.180217340559232	0.979980130852135	0.419161363547453	NW_006238973.1	785055	790319	-	mRNA	cytochrome c oxidase subunit 6b-2
LOC102596598	0.677585461097721	-0.561525175688396	0.178314808918183	0.979948290850169	0.417192479085429	NW_006238937.1	209972	210579	+	mRNA	uncharacterized LOC102596598
LOC102588917	0.6776120453516	-0.561468574387023	0.109230848912741	0.930750808298892	0.350554192589745	NW_006239083.1	109931	113343	+	mRNA	uncharacterized LOC102588917
LOC102586901	0.677623515090892	-0.56144415452013	0.130078153963867	0.946972474279896	0.370885497574056	NW_006239367.1	240350	247579	+	mRNA	BTB/POZ domain-containing protein At4g08455
LOC102606023	0.677664489715993	-0.561356920089891	0.10434693278201	0.924770490126009	0.345634329561504	NW_006239247.1	195171	197937	+	mRNA	uncharacterized LOC102606023%2C transcript variant X1
LOC102597127	0.677675167050147	-0.561334189054233	0.201963023604267	NA	0.439924395160836	NW_006238930.1	376508	378653	-	mRNA	geraniol 8-hydroxylase-like
LOC102588843	0.677690000818427	-0.561302609957406	0.126830741373008	0.941597730129507	0.367652707833619	NW_006239264.1	556093	559027	+	mRNA	sm-like protein LSM8%2C transcript variant X3
LOC102603144	0.677820155461405	-0.561025557870883	0.120353607254308	0.936509877953004	0.361185073722166	NW_006238989.1	1361492	1365916	+	mRNA	uncharacterized LOC102603144%2C transcript variant X1
LOC102589894	0.677877284228973	-0.560903968219241	0.160719564634611	0.979948290850169	0.399887164013226	NW_006239044.1	1504999	1510250	+	mRNA	3-ketoacyl-CoA thiolase 2%2C peroxisomal-like
LOC102602046	0.677907416533407	-0.560839840447095	0.134506172484044	0.953808354520901	0.374751109135803	NW_006239021.1	1374966	1376124	+	mRNA	4%2C5-DOPA dioxygenase extradiol-like
LOC102602972	0.678039005363102	-0.560559825618238	0.156581921079765	0.979948290850169	0.39569073435127	NW_006239164.1	191491	195878	-	mRNA	mitochondrial import inner membrane translocase subunit tim16-like%2C transcript variant X1
LOC102581026	0.678128145101054	-0.560370171329635	0.176920913594134	0.979948290850169	0.414997888182228	NW_006239309.1	304804	357808	+	mRNA	uncharacterized LOC102581026
LOC102595586	0.678173961592558	-0.56027270156271	0.153113385586626	0.979549360340717	0.392177464479167	NW_006239187.1	209259	215077	+	mRNA	uncharacterized LOC102595586%2C transcript variant X3
LOC102590629	0.678348723259573	-0.559900974949437	0.21300186129828	NA	0.449592026304843	NW_006239437.1	269015	270615	+	mRNA	phospholipase A1-Igamma1%2C chloroplastic
LOC102586151	0.678382635782462	-0.559828852449605	0.176600126438269	0.979948290850169	0.414289835259764	NW_006239017.1	688196	690625	+	mRNA	neurofilament medium polypeptide-like
LOC102584082	0.678390099289069	-0.559812980131876	0.209572177848866	0.991059332291997	0.44615758921792	NW_006239032.1	476753	477531	+	mRNA	21 kDa protein
LOC102593150	0.678416038505268	-0.559757817677142	0.1257348686665	0.93985898959888	0.365582458510067	NW_006239072.1	212432	215188	+	mRNA	autophagy-related protein 8C%2C transcript variant X1
LOC102603161	0.678543792523007	-0.559486166174752	0.181228848232327	0.979981021438975	0.418469804872469	NW_006239016.1	596223	601102	-	mRNA	fatty acyl-CoA reductase 3
LOC102592434	0.678597237882021	-0.55937253707841	0.152378938398031	0.979549360340717	0.390847379310492	NW_006238999.1	625981	629034	-	mRNA	uncharacterized LOC102592434
LOC102605185	0.67862583155859	-0.559311748315939	0.21771220691872	0.991059332291997	0.453753165476858	NW_006239700.1	68867	72710	+	mRNA	squamosa promoter-binding protein 1-like
LOC102603467	0.678701409591662	-0.559151085433297	0.198905016987865	0.990421710991638	0.435246279023483	NW_006239343.1	501098	507091	-	pseudogene
LOC102599718	0.678723420546156	-0.559104298172314	0.132279344870955	0.953094089837927	0.371454924101227	NW_006239058.1	1203856	1210276	+	mRNA	gamma carbonic anhydrase-like 2%2C mitochondrial
LOC107058061	0.678777089060759	-0.558990224845105	0.179683312267937	NA	0.416618776956264	NW_006239352.1	387729	388065	+	ncRNA	uncharacterized LOC107058061
LOC102589845	0.678914760291861	-0.55869764357468	0.144037828961263	NA	0.382429048186804	NW_006239353.1	453290	454758	-	mRNA	blue copper protein-like
LOC102592878	0.678919257502087	-0.558688087026815	0.141315167669909	0.964609252669324	0.37982451641126	NW_006238981.1	1799021	1804263	+	mRNA	uncharacterized LOC102592878
LOC102583239	0.678945758335715	-0.558631774181556	0.129996248311835	0.946972474279896	0.368948959317346	NW_006238930.1	1408638	1412506	-	mRNA	uncharacterized LOC102583239
LOC102595894	0.679051123361062	-0.55840790091365	0.144124738485175	0.96905900328042	0.382313565579415	NW_006239060.1	949313	951631	+	mRNA	H/ACA ribonucleoprotein complex subunit 3-like protein%2C transcript variant X2
LOC102580115	0.67907277089967	-0.558361909827372	0.134172892718703	0.953808354520901	0.372776222648613	NW_006238934.1	3766556	3768834	-	mRNA	ubiquitin-conjugating enzyme E2 22%2C transcript variant X2
LOC107062289	0.679110352923292	-0.558282068754148	0.119006523421317	NA	0.3581125179245	NW_006239141.1	614476	617537	+	mRNA	mitogen-activated protein kinase kinase kinase YODA-like%2C transcript variant X2
LOC102605779	0.679121235367486	-0.55825895038699	0.173522668319695	0.979948290850169	0.410191480295863	NW_006239115.1	231046	233614	-	mRNA	expansin-A1
LOC102582059	0.679152291763078	-0.55819297706568	0.19313583366204	0.986873316624698	0.428931039896187	NW_006239537.1	80059	81947	-	mRNA	ABC transporter I family member 17-like
LOC102601898	0.679173669162232	-0.55814756665811	0.220022848953168	0.991059332291997	0.455085542794355	NW_006238962.1	1975491	1978527	-	mRNA	uncharacterized LOC102601898
LOC102602854	0.679182604603257	-0.5581285861937	0.139334347855697	0.960241022397983	0.377554118187861	NW_006239092.1	402237	404278	-	mRNA	ethylene-responsive transcription factor RAP2-4-like
LOC102589274	0.679276124532977	-0.557929948228261	0.16934264858123	0.979948290850169	0.405968279456575	NW_006238943.1	737099	737938	-	mRNA	uncharacterized LOC102589274
LOC102586811	0.679356831141847	-0.557758547962964	0.147870640113092	0.973366576851507	0.385433569327475	NW_006239542.1	197169	200275	-	mRNA	uncharacterized LOC102586811
LOC102583597	0.679433795421936	-0.557595114416754	0.147183362251183	0.971603329770942	0.384667082573589	NW_006238978.1	877062	887361	-	mRNA	ceramide kinase%2C transcript variant X1
LOC102593450	0.679588199415626	-0.557267293560588	0.193523203362763	NA	0.428592333221785	NW_006239469.1	226837	229706	-	ncRNA	uncharacterized LOC102593450
LOC102594677	0.679643736065045	-0.55714939984921	0.211729140395935	0.991059332291997	0.446138941648961	NW_006239072.1	1040626	1042792	-	pseudogene
LOC102603055	0.67970700427577	-0.557015105246328	0.186901700597154	0.982174674164465	0.422044989832421	NW_006239027.1	494211	496333	-	mRNA	uncharacterized LOC102603055
LOC102579168	0.679932091340374	-0.556537431434379	0.123236391044485	0.936509877953004	0.361076007726883	NW_006239268.1	426255	427825	-	mRNA	CAX-interacting protein 4%2C transcript variant X2
LOC102599708	0.679942032018534	-0.556516339236448	0.15325017184715	NA	0.389677798407133	NW_006240441.1	3245	4846	-	mRNA	dehydrin Xero 1-like
LOC102583795	0.679988631544748	-0.556417468158381	0.150333845173199	0.979549360340717	0.386843399877811	NW_006239238.1	600758	604369	+	mRNA	vesicle-associated protein 4-1-like
LOC102599179	0.680007604499512	-0.556377214829694	0.174486819856893	0.979948290850169	0.409725395551912	NW_006239088.1	1155339	1191037	+	mRNA	uncharacterized LOC102599179
LOC107061384	0.68005610471514	-0.556274321090048	0.177796775671148	0.979948290850169	0.412798137461291	NW_006238934.1	3856335	3857006	+	mRNA	calmodulin-binding protein 25-like
LOC102585836	0.680078297738184	-0.556227240795288	0.217937282164852	0.991059332291997	0.451471572001084	NW_006239062.1	305677	307397	-	mRNA	nodulation-signaling pathway 2 protein
LOC102600931	0.680107833972034	-0.556164584990888	0.18775230856216	0.982359680536	0.422214003841814	NW_006239061.1	682397	686644	+	mRNA	dicarboxylate transporter 2.1%2C chloroplastic-like
[truncated: 9,429 more rows]

## Sheet: H1 vs L1 up-regulated genes
Supplementary Table S3 . Differentially expressed genes between the bulks H and L after deep RNA sequencing (Illumina), sorted by Log2 estimated fold change
Gene	Estimated_FoldChange	log2_Estimated_FoldChange	p_value_not_adjusted	FDR_adjusted_p_value	Standard_error_estimate	Contig	Start	End	Strand	Type	Product
LOC102587781	4.30665531226431	2.1065678605692	8.23769198281868e-07	0.00150758916276674	0.427326019696322	NW_006238962.1	697884	704468	-	mRNA	rop guanine nucleotide exchange factor 14%2C transcript variant X1
LOC102601158	4.2649156764002	2.0925172176416	4.89037981204569e-08	0.000161098891768409	0.383578561554547	NW_006239031.1	1214745	1216222	-	mRNA	cruciferin PGCRURSE5-like%2C transcript variant X1
LOC102593820	4.22295276149717	2.07825210905374	3.55725117828237e-07	0.000976524735958148	0.408201376135242	NW_006239095.1	204789	210076	-	mRNA	putative late blight resistance protein homolog R1A-3%2C transcript variant X2
LOC102593485	4.22054031433511	2.07742770483607	3.93189923878068e-06	0.00462587945442547	0.450151723275641	NW_006239043.1	1334281	1338195	+	mRNA	putative late blight resistance protein homolog R1B-23%2C transcript variant X2
LOC102602655	4.07904613445466	2.02823182426026	8.30993602770239e-06	0.00855455976951788	0.455062581344482	NW_006239233.1	238008	241807	-	mRNA	uncharacterized LOC102602655%2C transcript variant X2
LOC107057670	3.6714320095615	1.87634288326934	4.9035115731048e-07	0.00115379627315156	0.373026663380681	NW_006238985.1	1662756	1665429	+	mRNA	WAT1-related protein At1g09380-like
LOC102580754	3.63422849791553	1.86164913020662	3.49993165026649e-05	0.0288236871057697	0.449865875815158	NW_006239043.1	827036	830183	-	mRNA	anthocyanidin reductase-like
LOC102591644	3.35451472627563	1.7461040771162	4.51094629943251e-05	0.0337726347717967	0.428006594209674	NW_006238981.1	1258622	1260599	+	mRNA	cytochrome P450 71A4-like%2C transcript variant X1
LOC102580133	3.31719076977015	1.72996198308983	0.000135737980119356	0.0614316072982365	0.453367136780191	NW_006239260.1	499494	501938	-	mRNA	pentatricopeptide repeat-containing protein At2g20540-like
LOC102598397	3.29353100467577	1.71963513144527	2.87986407353869e-05	0.0249653900817136	0.411124119569247	NW_006239071.1	1407296	1430667	+	misc_RNA	uncharacterized LOC102598397
LOC107059520	3.12227324622449	1.64259680051979	0.00030175558346097	0.0974552199056008	0.45453599001559	NW_006238949.1	2539323	2540737	-	mRNA	uncharacterized LOC107059520%2C transcript variant X2
LOC102584942	3.08354454171412	1.62458968615571	6.75226501823876e-07	0.00139020696394263	0.326987324912091	NW_006239862.1	46892	47786	+	mRNA	kirola-like
LOC102582112	3.07996926748052	1.62291595550633	0.000316027409254873	0.0985029336686186	0.45058530776078	NW_006238927.1	1497583	1508823	+	mRNA	calmodulin-binding transcription activator 2-like%2C transcript variant X3
LOC107062964	3.06598798920941	1.61635204535222	0.000116817194228069	0.0589077628042385	0.419536271346771	NW_006239212.1	797158	803077	+	mRNA	uncharacterized LOC107062964
LOC102593183	3.06109899724332	1.61404970299052	0.000362054526850216	0.101074578165253	0.452583610392737	NW_006239205.1	265666	267551	+	mRNA	cytochrome P450 83B1-like%2C transcript variant X3
LOC102592022	2.96398707420096	1.56753915613672	0.000458148319101861	0.116094784060412	0.447343930369327	NW_006239062.1	755166	758635	-	mRNA	WAT1-related protein At4g08300-like
LOC102598260	2.90399336376221	1.53803815647475	0.000711819511823657	0.152264664665551	0.454370645122434	NW_006238992.1	1148012	1152023	+	mRNA	serine/threonine-protein phosphatase 7 long form homolog%2C transcript variant X4
LOC102603582	2.80640979419266	1.4887256878185	0.000122674190985185	0.0594284294034406	0.387616346601177	NW_006238962.1	1114767	1121222	+	mRNA	AT-hook motif nuclear-localized protein 18-like
LOC107061799	2.71012048912579	1.43835699371939	0.00156962224268902	0.251002407372145	0.454961211088955	NW_006239095.1	244956	250687	-	mRNA	late blight resistance protein R1-A-like
LOC102604395	2.66225133892224	1.41264678022789	0.000196661139891922	0.0754379250546889	0.379410522153729	NW_006239670.1	132258	136044	+	mRNA	protein TWIN LOV 1-like%2C transcript variant X1
LOC102581622	2.62798374679142	1.3939563530971	0.00218992660316882	0.279614582021656	0.455067235386093	NW_006238995.1	1493361	1495201	-	mRNA	delta(8)-fatty-acid desaturase-like
LOC107061754	2.60048269833252	1.37877943935195	0.00205544806842284	0.270842281079941	0.447350447136397	NW_006239089.1	1306330	1312000	+	ncRNA	uncharacterized LOC107061754
LOC102602949	2.59673049321274	1.37669628884043	0.00181609079318864	0.260319718688851	0.441423157845975	NW_006239045.1	1021698	1028878	-	mRNA	probable alkaline/neutral invertase D%2C transcript variant X1
PAIN-1	2.5878778386503	1.37176951619708	8.18368163397532e-05	0.0500300824920709	0.348257100315456	NW_006239529.1	104052	108002	-	mRNA	beta-fructosidase
LOC102591987	2.56594334088638	1.35948931433846	0.00189416633962389	NA	0.437649402532381	NW_006238985.1	1678193	1681319	+	mRNA	WAT1-related protein At1g09380-like%2C transcript variant X1
LOC102578649	2.55897211079812	1.35556442411339	0.00289016667147366	0.304994253986704	0.45501190362871	NW_006241761.1	487	1131	-	ncRNA	uncharacterized LOC102578649
LOC102591895	2.54421411866737	1.34722009158945	0.00170516287919769	NA	0.429421343779485	NW_006239019.1	1413898	1415351	+	pseudogene
LOC102595912	2.53348997571653	1.34112612054679	0.00296387744009335	0.30680115039559	0.45133578912528	NW_006239116.1	384407	389553	+	mRNA	uncharacterized LOC102595912
LOC102604519	2.51818363245018	1.33238349193916	0.00287739747981701	0.304994253986704	0.447027404277258	NW_006239028.1	678972	683088	+	mRNA	serine/threonine-protein kinase CDL1
LOC102592842	2.51059630400759	1.32803006643154	0.00183511612174917	0.260570669321815	0.42623871092428	NW_006239205.1	251536	256665	+	mRNA	cytochrome P450 83B1-like
LOC102603175	2.48228202835031	1.31166703883141	0.000560872880271335	0.135540450670222	0.380208536633254	NW_006239043.1	479972	481625	+	mRNA	uncharacterized LOC102603175
LOC102601748	2.47560063064364	1.3077785945757	0.00181754402581616	0.260319718688851	0.419357118540436	NW_006239165.1	950166	954416	-	mRNA	chloride channel protein CLC-b
LOC102602364	2.46844531394753	1.3036026838999	0.00370746000565959	0.32666206701101	0.449202804457374	NW_006239534.1	29804	42415	+	mRNA	cytochrome P450 87A3-like
LOC102600908	2.46251635133022	1.30013330422574	0.00323155138314721	NA	0.441500195678973	NW_006239521.1	117301	120141	-	ncRNA	uncharacterized LOC102600908%2C transcript variant X2
LOC102606353	2.46131592824248	1.29942985034201	0.00429050704960608	0.339551267539699	0.454986634227298	NW_006238936.1	1664433	1670626	+	mRNA	3-hydroxyisobutyryl-CoA hydrolase 1-like%2C transcript variant X1
LOC102594998	2.43814744256368	1.28578537297352	0.00302910263844759	NA	0.433688210603436	NW_006239033.1	1397791	1399590	+	ncRNA	uncharacterized LOC102594998
LOC102600928	2.4145493572809	1.27175395482413	0.00366307271596734	0.32666206701101	0.437659465843487	NW_006239056.1	44152	45265	-	mRNA	RING-H2 finger protein ATL78-like
LOC102581888	2.38465394513398	1.25377992121511	0.00135536799773139	0.230147075161172	0.391318200626453	NW_006239084.1	542432	546204	+	mRNA	organic cation/carnitine transporter 7-like
LOC102591091	2.38158380558316	1.25192131660952	0.0023626448313436	0.284051992825259	0.411762103396285	NW_006239360.1	259656	262158	-	mRNA	transcription factor bHLH62-like
LOC102590564	2.37941514285574	1.25060700454498	0.00525983493221914	0.367782095368689	0.44813790844472	NW_006238930.1	189889	195073	-	mRNA	mitogen-activated protein kinase kinase kinase YODA-like%2C transcript variant X1
LOC102585033	2.37575541528155	1.24838631790495	0.00429667548357656	0.339551267539699	0.437183914178018	NW_006239486.1	160903	164726	-	mRNA	cinnamoyl-CoA reductase 1-like%2C transcript variant X2
LOC102600953	2.3693022539665	1.24446225619025	0.000396663275540299	0.107105587072529	0.351315361073567	NW_006239150.1	105149	111143	+	mRNA	5'-nucleotidase SurE-like
LOC102578245	2.36701592592503	1.24306941294865	0.000147703309420447	0.0623800310119021	0.327563202277205	NW_006238927.1	73208	75755	+	mRNA	universal stress protein A-like protein%2C transcript variant X1
LOC102600503	2.36181745885694	1.23989746542153	0.000287988413535188	0.0948691431867616	0.34195845743808	NW_006239078.1	1063580	1071749	-	mRNA	acetolactate synthase small subunit 1%2C chloroplastic
LOC107059334	2.36098400056466	1.23938826503787	0.00580430665083105	0.387055606663313	0.449275678269886	NW_006240260.1	2217	4792	+	ncRNA	uncharacterized LOC107059334
LOC102582748	2.35506627132273	1.23576765769939	0.00340786094701075	0.31712360258878	0.422003965489459	NW_006239027.1	765153	767116	+	mRNA	probable receptor-like protein kinase At2g42960%2C transcript variant X1
LOC102581211	2.35346465681983	1.23478618750194	0.00402872262646071	0.332289683649992	0.429355848412307	NW_006239075.1	50782	53363	-	mRNA	cytochrome P450 710A1-like
LOC107061806	2.34128905131683	1.22730305796913	0.00528288561354227	0.367782095368689	0.440010488075228	NW_006239095.1	186842	193063	-	mRNA	putative late blight resistance protein homolog R1B-16
LOC102588663	2.33857235403371	1.22562806557139	0.00546507452753747	0.374807757687955	0.441149403176674	NW_006238994.1	1675868	1686779	+	mRNA	carotenoid 9%2C10(9'%2C10')-cleavage dioxygenase 1-like%2C transcript variant X2
LOC102595395	2.33578024873377	1.22390455119785	0.00477766225093118	NA	0.433754226145971	NW_006239298.1	496314	500416	+	ncRNA	uncharacterized LOC102595395
CHS2	2.33554315849845	1.22375810494388	0.00330016956860809	0.314450259530176	0.416485004376155	NW_006239032.1	39592	41336	+	mRNA	chalcone synthase 2
LOC102586504	2.32938419934877	1.21994861154625	0.00192943570925166	0.262642442703174	0.393419565884187	NW_006239058.1	977516	981360	-	mRNA	replication protein A 70 kDa DNA-binding subunit B-like
LOC102602479	2.32476669361908	1.21708593908185	0.00530066549886199	0.367782095368689	0.436517775100051	NW_006239001.1	1475432	1476685	-	mRNA	trans-resveratrol di-O-methyltransferase-like
LOC102590531	2.32231653815877	1.21556462892524	0.00668116167267176	0.410778158459136	0.448162164476872	NW_006239043.1	1234760	1238993	-	mRNA	uncharacterized LOC102590531
LOC102584161	2.31981224529182	1.21400804511678	0.00162629129143842	0.255110893916973	0.385258769619026	NW_006239002.1	847712	849524	-	mRNA	scopoletin glucosyltransferase-like
LOC102592468	2.31560477923338	1.21138903929611	0.00600529405905491	NA	0.440907183375992	NW_006239055.1	1125880	1131234	-	mRNA	putative disease resistance RPP13-like protein 1
LOC102584255	2.30977865903764	1.2077546080013	0.00631242490812064	0.402939986222517	0.442223559905282	NW_006239422.1	194790	205089	+	mRNA	DNA repair protein RAD4
LOC102603412	2.28932380324717	1.19492153292437	0.00862919549900701	0.466004849390638	0.454964605630393	NW_006239074.1	1070489	1072735	-	pseudogene
LOC102605925	2.27562477520236	1.18626269315314	0.00910777255045652	0.477751979868055	0.454858454658614	NW_006239312.1	161002	168599	+	mRNA	putative ABC transporter C family member 15
LOC102600491	2.27461649365442	1.18562332362221	0.000229838931865622	0.0822973271034492	0.321853368411845	NW_006239031.1	1175564	1177110	-	mRNA	12S seed storage protein CRD-like
LOC107063535	2.2687422203305	1.18189269601865	0.00710292674684356	NA	0.439042201467164	NW_006238943.1	1807083	1809243	+	mRNA	putative disease resistance protein At3g14460
LOC102605659	2.26064321528637	1.17673331754124	0.00873110348226518	NA	0.448722572384282	NW_006239093.1	320920	324534	-	ncRNA	uncharacterized LOC102605659%2C transcript variant X1
LOC102600973	2.25960882293379	1.17607303898561	0.00799608438193504	0.446104181777785	0.443427145088962	NW_006239220.1	123702	138089	+	mRNA	rop guanine nucleotide exchange factor 12
LOC102592918	2.24855094157741	1.16899556905412	0.00786995252783898	0.446104181777785	0.439869095877395	NW_006239043.1	1317558	1321744	-	mRNA	putative late blight resistance protein homolog R1A-10%2C transcript variant X4
LOC102597654	2.23628302694668	1.1611027891348	0.00410572751327434	0.334779395401691	0.40457639316918	NW_006239095.1	389395	393725	-	mRNA	putative pentatricopeptide repeat-containing protein At1g10330%2C transcript variant X1
LOC102597059	2.23320634372112	1.15911655940478	0.0108219845966632	0.517040734574174	0.454841788689519	NW_006238977.1	1692023	1722461	-	mRNA	pentatricopeptide repeat-containing protein At1g64100-like
LOC102589378	2.23027851506006	1.15722388378053	0.0035854352962288	0.325403786597594	0.397329533808643	NW_006239195.1	117607	124873	+	mRNA	disease resistance protein At4g27190-like
LOC102580991	2.22168582702794	1.15165481680119	0.0101597623467762	0.497011980439781	0.448054771465119	NW_006239153.1	984794	987487	-	mRNA	CBL-interacting protein kinase 2-like
LOC102583962	2.22156379689529	1.15157557197718	0.00168617517983556	0.259560667168892	0.366676867425298	NW_006239690.1	2905	9094	+	mRNA	salicylic acid-binding protein 2-like
LOC102580457	2.20928932984559	1.1435823672671	0.0116801231619635	0.528525573078848	0.453503079614525	NW_006238942.1	230590	236044	-	ncRNA	uncharacterized LOC102580457%2C transcript variant X1
LOC102579317	2.20665769637166	1.14186285161658	0.0120252626017081	0.532441129872942	0.454671451817958	NW_006239029.1	1237342	1242997	+	mRNA	pentatricopeptide repeat-containing protein At2g15820%2C chloroplastic
LOC102597699	2.20549731271672	1.14110400258265	0.00420977299679301	0.339551267539699	0.398708637480457	NW_006239320.1	379222	380836	+	mRNA	phospholipase A1-IIgamma-like
LOC102601949	2.20151177241287	1.13849455899489	0.0021352968086653	0.277125124567952	0.3707558802114	NW_006239056.1	81318	82468	-	mRNA	protein SENSITIVITY TO RED LIGHT REDUCED 1-like%2C transcript variant X2
LOC102604671	2.20035393902829	1.13773560784547	0.0112382376404074	0.521771004638673	0.448775061569321	NW_006239251.1	168255	172089	+	ncRNA	uncharacterized LOC102604671
LOC102584428	2.1967376350105	1.13536257332424	0.0123816345778722	0.537289019831131	0.453949515113854	NW_006239127.1	751372	755072	+	mRNA	protein SRG1-like
LOC102587666	2.19303411251189	1.13292825321943	0.00527229881212582	0.367782095368689	0.406080835605343	NW_006238958.1	175175	178493	+	ncRNA	uncharacterized LOC102587666%2C transcript variant X2
LOC102592380	2.19112456628799	1.13167150443654	0.00706671387931385	0.427925898184479	0.420120372673999	NW_006239197.1	181553	187153	-	mRNA	probable leucine-rich repeat receptor-like protein kinase At5g49770
LOC102580626	2.17870367761993	1.1234699909013	0.012712854056072	0.538682003121923	0.450882493343906	NW_006239036.1	917920	922892	+	mRNA	uncharacterized LOC102580626%2C transcript variant X2
LOC102587290	2.17705433436523	1.12237741438926	0.00861961212001527	NA	0.427282017896059	NW_006239054.1	914594	919091	+	mRNA	glutamate-rich WD repeat-containing protein 1-like
LOC102591757	2.16887179085661	1.11694477308291	0.00891037711131812	NA	0.427052565461773	NW_006239395.1	60326	61734	-	mRNA	replication protein A 70 kDa DNA-binding subunit D-like
LOC102597837	2.16886162255721	1.11693800929468	0.00253824451031811	0.288585123160756	0.370000836370469	NW_006239002.1	538539	539679	-	mRNA	zinc finger protein 4-like
LOC102590625	2.15595671852412	1.10832821584673	0.00773615292780487	0.446104181777785	0.416137008772443	NW_006238981.1	1254256	1256136	+	mRNA	cytochrome P450 71A3-like
LOC102598766	2.15407031436822	1.10706534390935	0.0114787780630794	0.522284401870115	0.437960340213313	NW_006238940.1	1418366	1424236	+	mRNA	putative late blight resistance protein homolog R1A-3%2C transcript variant X3
LOC102597464	2.14907576699718	1.10371634676951	0.0016071100548254	0.254526054932973	0.34987374632522	NW_006238936.1	172798	175699	-	mRNA	trihydrophobin-like%2C transcript variant X1
LOC102596208	2.14033114012485	1.09783401964411	0.013165153896338	0.546204659512803	0.442805317068358	NW_006239575.1	132180	133639	+	mRNA	PI-PLC X-box domain-containing protein DDB_G0293730-like
LOC102592225	2.13999208268315	1.09760545910544	0.0157799805104872	0.605855615357191	0.454689891712481	NW_006239019.1	1428792	1430721	+	mRNA	cysteine synthase-like
LOC102595782	2.13386093514355	1.09346615801982	0.0142504197770363	0.5672221826497	0.446150969870755	NW_006239092.1	116843	120355	+	mRNA	probable LRR receptor-like serine/threonine-protein kinase At4g08850
LOC102590626	2.12126426877132	1.08492436414809	0.0170763435584213	0.613276795792175	0.454883498974641	NW_006238985.1	143782	150403	+	mRNA	probable linoleate 9S-lipoxygenase 5
LOC102598357	2.11571338906698	1.08114420203706	0.00973348820466126	0.487295696714212	0.418212326794038	NW_006239408.1	226670	232458	-	mRNA	uncharacterized LOC102598357
LOC102586801	2.1136588466287	1.07974253850167	0.0137830609741663	0.561805840945921	0.43840859276892	NW_006239000.1	1306941	1315615	+	mRNA	meiotic recombination protein SPO11-1
LOC102599863	2.11055070857941	1.07761949223671	0.0170799973253324	0.613276795792175	0.451835646712914	NW_006239228.1	379258	406484	+	pseudogene
LOC102583163	2.11001319792235	1.07725202287444	0.00349628894573014	0.321717180028609	0.368876633157878	NW_006239332.1	18118	20819	+	mRNA	subtilisin-like protease SBT1.7
LOC102602284	2.10214023954087	1.07185891865368	0.00550237542324762	0.374807757687955	0.386109377643564	NW_006239073.1	408185	413438	+	mRNA	guanine nucleotide-binding protein-like NSN1
LOC102579640	2.10004789438378	1.07042223084475	0.0172362592018269	0.613276795792175	0.449449638887569	NW_006240214.1	9257	12729	+	mRNA	nuclear pore complex protein NUP93B-like
LOC102599407	2.0952041267605	1.06709080636808	0.0110840292134612	0.521771004638673	0.420108136125402	NW_006239147.1	401580	405084	-	mRNA	omega-amidase%2C chloroplastic-like%2C transcript variant X2
LOC102605465	2.09449779210588	1.06660436340254	0.0123636318071418	0.537289019831131	0.426370234387741	NW_006239221.1	66960	74489	-	mRNA	putative chloride channel-like protein CLC-g%2C transcript variant X1
LOC102587194	2.09414931544924	1.06636431188583	0.0119537698625757	0.532441129872942	0.424253713501738	NW_006239181.1	180647	183579	-	mRNA	uncharacterized LOC102587194%2C transcript variant X2
LOC102605038	2.09366502487745	1.06603063729923	0.0131637113629392	0.546204659512803	0.429970819982548	NW_006239374.1	259045	260167	-	mRNA	uncharacterized protein At4g22758-like
LOC102595555	2.0894812240983	1.06314479478285	0.00381091873984843	0.32666206701101	0.367437499119386	NW_006239056.1	1343037	1346921	-	mRNA	protein DETOXIFICATION 54%2C transcript variant X1
LOC102596811	2.08927963465432	1.06300559940834	0.0194644304908904	0.621793152026252	0.454953518143331	NW_006239195.1	140639	151008	-	mRNA	disease resistance protein At4g27190-like
LOC102583740	2.08507791767733	1.06010129702547	0.0197142824782045	0.621793152026252	0.45463924527534	NW_006239031.1	471625	476878	-	mRNA	DNA-directed RNA polymerase III subunit RPC7-like
LOC107058005	2.0816964140915	1.05775968735979	0.0117067887664239	NA	0.41960244404525	NW_006239344.1	108246	109574	+	mRNA	uncharacterized LOC107058005
LOC107058995	2.06688898801937	1.04746090413112	0.0213480451707929	0.631892217572032	0.455067226155065	NW_006239660.1	205	2948	+	ncRNA	uncharacterized LOC107058995
LOC102604628	2.05771250643096	1.04104142998723	0.0175623512724469	0.613276795792175	0.438385244405258	NW_006239048.1	678508	681140	-	mRNA	leucine-rich repeat receptor-like protein CLAVATA2
LOC102605337	2.04741951370303	1.03380673906344	0.00262732389301163	0.296401724943798	0.343653952177833	NW_006238934.1	1782438	1796602	-	mRNA	uncharacterized LOC102605337
LOC107062812	2.04583476475234	1.03268962812387	0.0144116921892993	NA	0.422051245231149	NW_006239195.1	142146	146256	+	ncRNA	uncharacterized LOC107062812%2C transcript variant X3
LOC102594915	2.03399139370154	1.02431357482453	0.0146329347262327	0.575224505670118	0.419570496388065	NW_006239117.1	320329	322311	+	mRNA	peroxidase 45-like
LOC102594678	2.0228736830697	1.01640623462747	0.0250086675709132	0.651895865262566	0.453495906849059	NW_006239073.1	933209	934298	+	mRNA	non-specific lipid-transfer protein-like protein At5g64080%2C transcript variant X2
LOC102579873	2.02266469804709	1.0162571807179	0.00550685916826453	0.374807757687955	0.366115220980741	NW_006239071.1	905543	909861	+	mRNA	cysteine-rich receptor-like protein kinase 3%2C transcript variant X2
LOC102588218	2.0199567332033	1.01432439126343	0.0241928319374297	0.645834902498225	0.450000233767644	NW_006239443.1	105759	123405	-	mRNA	auxin response factor 17
LOC102585332	2.01809923609377	1.01299711790329	0.0103619524354769	0.504055557551479	0.395160098593265	NW_006239239.1	201336	225139	+	mRNA	uncharacterized LOC102585332
LOC102599419	2.00087798505304	1.00063319336759	0.0238547656566365	0.643585399793056	0.4428638037151	NW_006239209.1	314981	316550	+	mRNA	bidirectional sugar transporter SWEET15-like
LOC102583581	1.99848536511715	0.998907007959653	0.0176619534915004	0.613276795792175	0.421012576145415	NW_006238952.1	2712758	2714698	-	mRNA	molybdate transporter 2
LOC102587202	1.99497516886525	0.996370789566461	0.0260516840060013	0.653237906079357	0.447718466457032	NW_006238934.1	2145005	2156137	-	mRNA	FAD synthase-like
LOC102578728	1.99270710861275	0.99472967605547	0.0111780129672148	0.521771004638673	0.392075972342905	NW_006239344.1	97328	102165	+	mRNA	protein TRANSPORT INHIBITOR RESPONSE 1-like%2C transcript variant X2
LOC102586707	1.99260087526206	0.994652762387131	0.0135645468401577	NA	0.402922974909952	NW_006239712.1	20919	24986	-	mRNA	protein NtpR-like
LOC102578381	1.99243204389225	0.994530518889999	0.0284389900025707	0.675928721980291	0.45387960077636	NW_006239278.1	458357	463295	+	mRNA	L-aminoadipate-semialdehyde dehydrogenase-phosphopantetheinyl transferase-like
LOC102599712	1.99170034785863	0.994000609666502	0.0259082755105988	0.653237906079357	0.446223646739482	NW_006239045.1	398165	400962	+	ncRNA	uncharacterized LOC102599712
LOC107059642	1.9909747861717	0.993474950794536	0.024741534537567	NA	0.442446125073274	NW_006238956.1	1062502	1063713	-	mRNA	glutamine synthetase-like
LOC102604231	1.98855069757931	0.991717343744274	0.0291931224543758	0.684898648338143	0.454734987526346	NW_006239205.1	637224	639676	+	mRNA	auxin-induced protein PCNT115-like
LOC102596254	1.98710150178965	0.990665567800722	0.0122354420554487	0.537289019831131	0.395431045255233	NW_006239132.1	968186	971204	-	mRNA	uncharacterized LOC102596254
LOC102595848	1.98130242947326	0.986449112534198	0.0297520070515342	0.688658802396534	0.45387865520842	NW_006239434.1	139499	141115	-	mRNA	uncharacterized LOC102595848
LOC102597046	1.97609459474993	0.982652009731373	0.0308100813498128	0.70287098325868	0.455033240414357	NW_006238962.1	945248	951926	+	mRNA	protein EARLY FLOWERING 3
LOC102604214	1.97092538731318	0.97887316177422	0.00373695494134174	0.32666206701101	0.337594538182644	NW_006239127.1	841032	850939	-	mRNA	uncharacterized LOC102604214
LOC102593028	1.97049463939742	0.978557824723003	0.0191081856722243	0.617119463151385	0.417577934503927	NW_006239053.1	317053	322068	-	mRNA	U-box domain-containing protein 13-like%2C transcript variant X2
LOC102580801	1.9698501370897	0.978085876026013	0.00796940809909807	0.446104181777785	0.36862118894285	NW_006239233.1	735488	742052	+	mRNA	WAT1-related protein At4g19185-like%2C transcript variant X1
LOC102604056	1.96278298810233	0.972900672398765	0.00853189643314158	0.462266007073273	0.369887293578	NW_006239670.1	118836	120836	+	mRNA	cytochrome P450 83B1-like
LOC102604450	1.95732808440567	0.968885598618658	0.0299586808308361	NA	0.446360188485346	NW_006239186.1	251176	259187	-	mRNA	pyrophosphate--fructose 6-phosphate 1-phosphotransferase subunit beta-like
LOC102595458	1.95661285758641	0.968358327404278	0.0314561465356382	0.706592347977575	0.450136649726584	NW_006239095.1	1125863	1136255	+	mRNA	G-type lectin S-receptor-like serine/threonine-protein kinase RLK1
LOC102589155	1.95324989121418	0.965876533839609	0.0321275280610623	0.714127594555369	0.450750125648533	NW_006238936.1	1995894	2009381	-	mRNA	CCR4-NOT transcription complex subunit 1-like%2C transcript variant X3
LOC102589870	1.95295188534496	0.96565640614775	0.0175414131941937	0.613276795792175	0.406565028335649	NW_006239514.1	251618	254559	-	ncRNA	uncharacterized LOC102589870%2C transcript variant X1
LOC102598594	1.94908234516377	0.962795043109837	0.0325217370574446	0.717733572287479	0.450338049727067	NW_006238977.1	1534147	1538610	-	mRNA	internal alternative NAD(P)H-ubiquinone oxidoreductase A1%2C mitochondrial-like
LOC102586185	1.94851528016109	0.962375245094939	0.0275150522144651	0.666660262929075	0.436623207065368	NW_006239135.1	755646	759214	-	mRNA	uncharacterized LOC102586185%2C transcript variant X1
LOC102584858	1.94722119091416	0.961416773585614	0.0333511584914271	0.719594724289924	0.451829634251059	NW_006239086.1	140051	148301	-	ncRNA	uncharacterized LOC102584858
LOC102603903	1.9444611852523	0.959370436416282	0.0336725432288833	0.719594724289924	0.451687098983385	NW_006239229.1	370192	372913	-	mRNA	root phototropism protein 3
LOC102594375	1.94052275766246	0.956445352563839	0.0176815482459938	0.613276795792175	0.403185733729476	NW_006238934.1	2435947	2438289	+	mRNA	cytochrome P450 76A2-like
LOC102584503	1.93792001727603	0.954509028410153	0.020887976499339	0.630120624396728	0.413206797701877	NW_006239018.1	181156	182298	+	mRNA	small heat shock protein%2C chloroplastic
LOC102596284	1.93777354377542	0.954399981299116	0.00434214730755344	0.339551267539699	0.334622061390939	NW_006239293.1	216265	232091	+	mRNA	xanthine dehydrogenase 1-like
LOC107062196	1.93768839456687	0.954336585325741	0.0359218146095076	0.734480016666569	0.454920119996736	NW_006239133.1	628229	630083	-	ncRNA	uncharacterized LOC107062196
LOC102580605	1.93727509053716	0.954028829302442	0.0338086100474996	0.719594724289924	0.44951595237203	NW_006239454.1	6640	8927	+	ncRNA	uncharacterized LOC102580605
LOC102604420	1.93709456472053	0.953894384877271	0.0274244998927843	0.666237371289158	0.432522397518391	NW_006239064.1	963141	965386	+	mRNA	uncharacterized LOC102604420%2C transcript variant X2
LOC102578576	1.9340864348546	0.951652270693569	0.0346485970989386	0.728859569369882	0.450498753511724	NW_006239189.1	116167	199633	-	pseudogene
LOC102587278	1.93180733213611	0.949951214860814	0.0361913921211334	0.734480016666569	0.453486995989417	NW_006239027.1	1672072	1675856	-	mRNA	ribulose-1%2C5 bisphosphate carboxylase/oxygenase large subunit N-methyltransferase%2C chloroplastic-like
LOC102589190	1.92791948922827	0.947044805241957	0.0209673623841254	0.630638131824525	0.410229764111022	NW_006238978.1	2103878	2107272	+	mRNA	transcription factor RAX2-like
LOC102596775	1.92507521090902	0.944914811670302	0.0363127786975754	0.734480016666569	0.451376397963766	NW_006239051.1	342019	348470	+	mRNA	nephrocystin-3%2C transcript variant X2
LOC102598840	1.92195259573485	0.942572752999465	0.0195699521639492	0.621793152026252	0.403759182180388	NW_006239031.1	727300	732707	-	misc_RNA	probable sodium/metabolite cotransporter BASS1%2C chloroplastic
LOC102602384	1.92119639401559	0.942005005827928	0.037792333251413	0.745396556761236	0.453519338933704	NW_006239029.1	582595	585045	+	mRNA	probable glucuronoxylan glucuronosyltransferase IRX7
LOC102604208	1.92117655816573	0.941990110302382	0.00636053648338622	0.402939986222517	0.345229387676481	NW_006239084.1	244751	246692	+	mRNA	36.4 kDa proline-rich protein
LOC102586911	1.91645672910023	0.938441424479539	0.0331352304629184	0.719594724289924	0.440491649437276	NW_006239413.1	80412	89332	+	mRNA	uncharacterized LOC102586911
LOC102606187	1.91468604083099	0.937107846735092	0.0393359541140886	0.746005111197118	0.454762098456379	NW_006239002.1	721815	726352	+	mRNA	cullin-associated NEDD8-dissociated protein 1-like%2C transcript variant X2
LOC102595446	1.9132077024644	0.935993504655978	0.0379052715733111	0.745396556761236	0.450890504356003	NW_006244062.1	12	623	+	mRNA	26S protease regulatory subunit 10B homolog A-like
LOC102604111	1.91156819928215	0.934756672320602	0.0396461252696269	0.746005111197118	0.454335044344179	NW_006239187.1	759228	763512	+	mRNA	uncharacterized LOC102604111
LOC102596075	1.91022775566293	0.93374466044758	0.0394281276435979	0.746005111197118	0.45334219411624	NW_006238976.1	1193110	1203573	+	mRNA	mitochondrial adenine nucleotide transporter ADNT1-like
LOC102600618	1.90945009964876	0.933157217980881	0.0176006389929536	0.613276795792175	0.393088010858289	NW_006239170.1	378560	381625	-	mRNA	uncharacterized LOC102600618
LOC102587692	1.90598558113063	0.9305372052342	0.022685411685781	0.642012742055841	0.408364719041063	NW_006239000.1	1323193	1324372	-	mRNA	uncharacterized LOC102587692
LOC102604381	1.90084856580512	0.926643601915842	0.0383204832749058	0.745396556761236	0.447349165705237	NW_006239000.1	94039	102619	+	mRNA	uncharacterized LOC102604381%2C transcript variant X2
LOC102591902	1.89848312498063	0.924847175351546	0.0391758564884756	0.746005111197118	0.448446635362931	NW_006240918.1	41	989	-	mRNA	bidirectional sugar transporter SWEET12-like
LOC107059261	1.89811823652206	0.924569862712609	0.0341891822956539	0.722089447659042	0.436564026543832	NW_006239969.1	13712	16174	-	ncRNA	uncharacterized LOC107059261%2C transcript variant X1
LOC102581344	1.89787660238824	0.924386193144106	0.031980439843543	0.711824087382427	0.431018595137148	NW_006238935.1	2284336	2286752	+	mRNA	GDSL esterase/lipase 2-like
LOC102591682	1.89730124181626	0.923948759176929	0.019781410458488	0.621793152026252	0.396464837475133	NW_006239062.1	728019	734652	-	mRNA	uncharacterized LOC102591682
LOC102591744	1.89340401625685	0.920982287459401	0.0298939835563871	0.688658802396534	0.424124145140794	NW_006239329.1	273987	280692	-	mRNA	mRNA-decapping enzyme-like protein
LOC102589373	1.89122991233342	0.919324758962377	0.0119955345564025	0.532441129872942	0.365933074995177	NW_006239163.1	978219	987068	+	mRNA	squamosa promoter-binding-like protein 7%2C transcript variant X2
LOC102599963	1.89081969336106	0.91901179591793	0.0179214394735253	0.613276795792175	0.388221243767353	NW_006238930.1	1184725	1186569	-	mRNA	vegetative cell wall protein gp1
LOC102581471	1.88623486219053	0.915509322578182	0.0235263846878345	0.643585399793056	0.404238225465948	NW_006239205.1	835494	852942	-	pseudogene
LOC102596541	1.88533429736172	0.914820357119905	0.0411914755866075	0.753013090329647	0.448090461773117	NW_006239016.1	366833	373191	+	mRNA	protein saal1
LOC102606191	1.8848798143859	0.914472535845505	0.0169516191731161	0.613276795792175	0.382984174541449	NW_006239010.1	240574	244050	-	mRNA	scarecrow-like protein 14
LOC102594023	1.8840741259994	0.913855726685299	0.0418687842587813	0.756993134496583	0.449108431242471	NW_006239095.1	193979	199544	+	pseudogene
LOC107060149	1.88313896127441	0.91313946375691	0.0384481445130166	NA	0.441120617780972	NW_006238987.1	2135258	2136265	-	mRNA	uncharacterized LOC107060149
LOC102592543	1.88030385873764	0.910965821515194	0.0142571782901448	0.5672221826497	0.37171391914375	NW_006239395.1	102353	107490	+	mRNA	microtubule-associated protein 70-2-like
LOC102605378	1.87971360818475	0.910512870665886	0.00527095742747788	0.367782095368689	0.326349800426543	NW_006239417.1	63562	71586	-	mRNA	anamorsin homolog
LOC102587808	1.87938951789639	0.91026410736395	0.00895136984533072	0.474077211326181	0.348239056051391	NW_006239532.1	65190	71002	+	mRNA	uncharacterized LOC102587808%2C transcript variant X1
LOC102586474	1.87900942526093	0.909972303449346	0.0449099600868192	0.775042425750115	0.453739090079734	NW_006239007.1	599687	602579	+	mRNA	cytochrome P450 82C4-like
LOC102595958	1.87816050760258	0.909320360982783	0.031086813475831	0.7051927233135	0.421770577785457	NW_006239342.1	268356	273002	-	mRNA	uncharacterized protein At5g41620
LOC102580476	1.87544124092602	0.907230062918013	0.00837900566742565	0.455480535802534	0.34411655931781	NW_006238964.1	1934625	1942190	-	mRNA	homeobox-leucine zipper protein ATHB-15
LOC102605812	1.87541517729225	0.907210013163507	0.0150584976200967	0.587745294551213	0.373188619752149	NW_006239241.1	171864	183221	-	mRNA	truncated transcription factor CAULIFLOWER A-like
LOC102593496	1.87184574047386	0.90446154676784	0.0467936310995086	0.780217094791694	0.454923165155242	NW_006239095.1	1059868	1065447	+	mRNA	enoyl-[acyl-carrier-protein] reductase [NADH]%2C chloroplastic-like
LOC102587178	1.86818143551536	0.901634574644533	0.0466583345601423	0.779421327119781	0.453221962691235	NW_006239061.1	1089705	1096189	+	mRNA	probable protein phosphatase 2C 62
LOC102580509	1.86736410395856	0.901003255770164	0.00380670152777231	0.32666206701101	0.311361730685756	NW_006239027.1	702423	705817	-	mRNA	phosphatidylinositol 4-kinase gamma 7-like
LOC102583183	1.86704004340795	0.900752870149302	0.0382634708628824	0.745396556761236	0.434721855824863	NW_006239446.1	271752	273593	-	mRNA	UDP-glycosyltransferase 87A2-like
LOC102596358	1.86692465792321	0.900663706978258	0.0157637997000209	0.605855615357191	0.373047781534109	NW_006239197.1	269538	291284	+	mRNA	nuclear pore complex protein NUP160%2C transcript variant X5
LOC102595490	1.86585214172786	0.899834665263768	0.0457811002441701	0.775042425750115	0.450501640892824	NW_006239240.1	551505	556154	+	mRNA	L-ascorbate oxidase homolog
LOC102600173	1.86545818389331	0.899530021068175	0.0401898851932528	0.746005111197118	0.43841190502621	NW_006239095.1	233881	239310	+	mRNA	ran-binding protein 6-like
LOC102585155	1.86503707455488	0.899204309700265	0.032486991476247	NA	0.420509869547866	NW_006239028.1	975117	977597	-	pseudogene
LOC107057656	1.86314093159382	0.897736806658242	0.0376265205459942	0.745396556761236	0.431832556861966	NW_006239232.1	389200	390457	-	mRNA	2-hydroxyisoflavanone dehydratase-like
LOC102603198	1.86268961234004	0.897387292076302	0.0468412341728491	0.780217094791694	0.451462706816832	NW_006239118.1	1159840	1161565	+	mRNA	uncharacterized LOC102603198
LOC102592787	1.86110738452263	0.896161300237849	0.0297685036213598	0.688658802396534	0.412377616661544	NW_006239010.1	1067738	1073937	-	mRNA	receptor-like cytosolic serine/threonine-protein kinase RBK1
LOC102599057	1.85828837936789	0.893974404411806	0.0478859854449754	0.786370953403978	0.451872203697305	NW_006239027.1	1266168	1270546	+	mRNA	uncharacterized hydrolase YugF
LOC107058394	1.8561835355501	0.892339368190047	0.0492708130709033	0.792375324801529	0.453830178550719	NW_006239425.1	18264	18778	+	ncRNA	uncharacterized LOC107058394
LOC102584497	1.85386467768482	0.890535938700124	0.0502419898668161	0.798009464895205	0.454842880831436	NW_006239002.1	851071	852799	+	pseudogene
LOC107062800	1.85367647129776	0.890389467273051	0.0355989774376587	NA	0.423696668117365	NW_006239193.1	34725	35322	+	ncRNA	uncharacterized LOC107062800
LOC102597109	1.85267066522034	0.889606447538436	0.0313581430184622	0.706592347977575	0.413290231640981	NW_006239075.1	687398	692319	-	mRNA	probable LRR receptor-like serine/threonine-protein kinase At4g20940
LOC102578999	1.85258305031043	0.889538219230332	0.0233424032279997	0.643585399793056	0.392250055699963	NW_006239073.1	1255381	1258175	+	mRNA	protein TRANSPORT INHIBITOR RESPONSE 1
LOC102599283	1.85033021745644	0.887782762943681	0.0464551898772234	0.777605114296491	0.445845567845051	NW_006239071.1	1340880	1345729	+	pseudogene
LOC102596909	1.84953101688717	0.8871594948572	0.0298944231505993	0.688658802396534	0.408549411015649	NW_006239061.1	1419050	1432450	-	mRNA	probable helicase MAGATAMA 3
LOC102580568	1.84884661422724	0.886625539467451	0.0164896737692606	0.613276795792175	0.369751893554673	NW_006238953.1	629206	633577	+	mRNA	peroxisomal membrane protein 11C-like
LOC102598135	1.84823416067016	0.886147549522703	0.0400766888465289	NA	0.431644348134416	NW_006239415.1	213868	228264	+	mRNA	probable methyltransferase PMT7
LOC102580248	1.84809290839802	0.886037286578535	0.0114777348360449	0.522284401870115	0.350516159468683	NW_006238964.1	352055	355275	-	mRNA	D-3-phosphoglycerate dehydrogenase 3%2C chloroplastic-like
LOC102605763	1.84733637909822	0.8854465887194	0.0513089994132656	0.805648584166571	0.454334647098957	NW_006239054.1	425935	430684	+	mRNA	receptor protein kinase TMK1
LOC102604843	1.84505610968334	0.883664690503024	0.0429078121847622	0.764864258111707	0.436462493080422	NW_006239565.1	204746	208356	-	mRNA	dihydroflavonol-4-reductase-like%2C transcript variant X1
LOC102578822	1.84032897484597	0.879963683649659	0.0250857330547049	0.651895865262566	0.392826909746173	NW_006239221.1	154640	159911	-	mRNA	monogalactosyldiacylglycerol synthase 2%2C chloroplastic
LOC102582043	1.83738286225537	0.877652277470056	0.0536832184500331	0.812479729794595	0.454887318368551	NW_006238981.1	11218	12638	+	mRNA	uncharacterized LOC102582043
LOC102597320	1.8369298187054	0.877296508245766	0.0336717926194075	NA	0.413043622243498	NW_006239054.1	1418003	1419217	-	mRNA	uncharacterized LOC102597320
LOC102597565	1.8368079142806	0.877200763300443	0.0152790780801657	0.593541733628325	0.361628536246019	NW_006239103.1	936923	938774	-	mRNA	1-aminocyclopropane-1-carboxylate oxidase homolog
LOC102604988	1.83435295386317	0.875271259323392	0.046258900965569	0.7766004817096	0.439167610446904	NW_006239126.1	731842	732581	-	mRNA	14 kDa proline-rich protein DC2.15-like
LOC102584733	1.83399085313332	0.874986443637382	0.0540291841017058	0.813450357714073	0.454160333322779	NW_006239655.1	49794	50891	+	pseudogene
LOC107059333	1.83398697667262	0.874983394245649	0.0535987326915273	0.812479729794595	0.453343905448401	NW_006240260.1	841	6245	+	ncRNA	uncharacterized LOC107059333
LOC102596643	1.83389505454059	0.874911082430317	0.0454391297010144	0.775042425750115	0.437331672950172	NW_006239593.1	114214	117879	-	mRNA	protein NRT1/ PTR FAMILY 6.3-like
LOC102596510	1.83294246559341	0.874161501695708	0.0310123407362465	0.7051927233135	0.405283368206975	NW_006238976.1	2015477	2020040	-	mRNA	UDP-N-acetylmuramoyl-L-alanyl-D-glutamate--2%2C6-diaminopimelate ligase
LOC102599864	1.83275261157911	0.874012061308875	0.021738141950986	0.632693087059634	0.380847670175046	NW_006238943.1	2196663	2201862	+	mRNA	beta-glucosidase BoGH3B-like%2C transcript variant X3
LOC102595656	1.83102190664232	0.872649051875378	0.0536651028055172	0.812479729794595	0.452259909981113	NW_006240104.1	3484	7494	+	mRNA	TMV resistance protein N-like
LOC102594588	1.83055994612948	0.872285018967586	0.0132939225804659	0.548541043081224	0.352324968197142	NW_006239097.1	146461	149119	+	mRNA	ethylene-responsive transcription factor RAP2-3
LOC102588889	1.8299028926362	0.871767091116225	0.0399890312186831	0.746005111197118	0.424452571912656	NW_006239014.1	1566020	1567601	+	mRNA	transcription factor HBI1
LOC102598072	1.82974026669715	0.87163887116377	0.0241548814018524	0.645834902498225	0.38659492856982	NW_006239072.1	1160419	1163699	-	mRNA	uncharacterized LOC102598072
LOC102578898	1.82885395616531	0.870939872720052	0.0334779490636686	0.719594724289924	0.409602692018947	NW_006239081.1	782806	787371	+	mRNA	glucan endo-1%2C3-beta-glucosidase 13-like
LOC102593177	1.82713765794138	0.869585331802237	0.0363298060286269	0.734480016666569	0.415430132829924	NW_006238930.1	311767	317076	-	mRNA	probable disease resistance protein At5g66900%2C transcript variant X2
LOC102591971	1.82570456891242	0.868453330794303	0.0276254994247138	0.667184165725016	0.394291999342141	NW_006239298.1	412868	417104	-	mRNA	sugar transporter ERD6-like 5
LOC102595223	1.8253510069317	0.868173914550301	0.0549896574924734	0.816712938285419	0.452419460694644	NW_006239031.1	59597	81164	+	mRNA	TMV resistance protein N-like
LOC102596792	1.82195666656112	0.865488646472115	0.0487093035150916	0.79219297571327	0.439083054347305	NW_006239113.1	498498	500453	-	pseudogene
LOC102578692	1.81630255852402	0.861004545869054	0.0437096330510113	NA	0.426902478312915	NW_006239205.1	702844	705010	+	misc_RNA	geraniol 8-hydroxylase-like
LOC102602280	1.8162926676932	0.860996689528506	0.0528712790418372	0.812479729794595	0.444736405939073	NW_006239070.1	524049	525753	+	mRNA	beta-carotene isomerase D27%2C chloroplastic
LOC102582646	1.81482265197734	0.859828572125197	0.034760079643534	NA	0.407281194798722	NW_006239055.1	347948	352772	-	ncRNA	uncharacterized LOC102582646
LOC102593015	1.81379313598261	0.859009925155253	0.0562812760702774	0.821088483749814	0.450014059376645	NW_006239027.1	116429	121003	+	mRNA	uncharacterized protein C24H6.02c%2C transcript variant X2
LOC102591478	1.81346713454619	0.858750599591693	0.0500926289015407	NA	0.438323195513285	NW_006239135.1	233263	235570	+	mRNA	premnaspirodiene oxygenase-like
LOC102594307	1.80764753788565	0.854113402910484	0.0413087419133811	0.753484261412293	0.418597333782845	NW_006239407.1	325965	341731	+	misc_RNA	uncharacterized LOC102594307%2C transcript variant X5
LOC102598817	1.80667545493746	0.853337368623962	0.0118331857206677	0.531300699697161	0.339018731012468	NW_006239554.1	10291	13695	-	mRNA	inositol-3-phosphate synthase
LOC102587166	1.80604535764132	0.852834125610843	0.00790197419306012	0.446104181777785	0.321069404090872	NW_006239031.1	551021	562428	+	mRNA	shaggy-related protein kinase kappa%2C transcript variant X3
[truncated: 12,225 more rows]

## Sheet: H2 vs L2 down-regulated genes
Supplementary Table S3 . Differentially expressed genes between the bulks H and L after deep RNA sequencing (Illumina), sorted by Log2 estimated fold change
[truncated: 11,892 more rows]

## Sheet: H2 vs L2 up-regulated genes
Supplementary Table S3 . Differentially expressed genes between the bulks H and L after deep RNA sequencing (Illumina), sorted by Log2 estimated fold change
[truncated: 12,353 more rows]
